# Supplementary material for: Comparative RNA-Seq analysis reveals pervasive tissue-specific alternative polyadenylation in Caenorhabditis elegans intestine and muscles
Source: BMC Biol. 2015 Jan 20;13:4. doi: 10.1186/s12915-015-0116-6 (PMC4343181; doi:10.1186/s12915-015-0116-6)
Supplement: Additional file 2: Table S3. — Genes expressed in each tissue dataset. [file 12915_2015_116_MOESM2_ESM.xlsx]

## Sheet: ges-1 - All Genes
WB Gene ID	Name	Cosmid	Chr	Start	Stop	Description	FPKM
WBGene00001394	fat-2	W02A2.1	IV	13323825	13326369	fat-2 encodes a delta-12 fatty acyl desaturase that increases membrane fluidity when expressed in yeast, and that may protect against cold stress	28340.9
WBGene00010174	F56H9.2	F56H9.2	V	12637638	12638216		23359.6
WBGene00044206	T26H5.9	T26H5.9	V	15444898	15445311		20756.4
WBGene00014309	F07H5.5	F07H5.5	II	8787696	8789643		16713.2		Table S3: Genes expressed in each tissue dataset. Table showing results of deep sequencing of our mRNA-tagging derived intestine (ges-1), pharynx (myo-2), and body muscle (myo-3) transcripts sorted by expression (FPKM) values. 'All genes' tables provide a comprehensive list of every gene having FPKM >=1 in that tissue. 'Unique genes' tables list all genes having FPKM>=1, that were found only in t…
WBGene00009122	tct-1	F25H2.11	I	10569096	10570019		15062.3
WBGene00006926	vit-2	C42D8.2	X	5101000	5106142	The vit-2 gene encodes the vitellogenin homolog YP170.	13515.4
WBGene00004450	rpl-36	F37C12.4	III	7180177	7180606	Large ribosomal subunit L36 protein; by homology, RPL-36 is predicted to function in protein biosynthesis; in C. elegans, RPL-36 activity is required for embryonic and germline development and normal postembryonic growth rates.	13266.3
WBGene00004990	spp-5	T08A9.9	X	7319880	7320332	Predicted transmembrane protein containing a saposin (B) domain that is a member of a saposin-like protein superfamily containing mammalian NK-lysin and granulysin and the protozoan amoebapores; SPP-5 is predicted to function as a lipid-binding protein that may possess pore-forming,cytotoxic activity; loss of SPP-5 function via RNA-mediated interference (RNAi) can result in larval lethality, sugg…	12491.7
WBGene00004432	rpl-20	E04A4.8	IV	4747891	4749773	Large ribosomal subunit L18a protein.	11360.2
WBGene00006439	tag-61	T27E9.1	III	13463041	13464537		10208.5
WBGene00004475	rps-6	Y71A12B.1	I	13952147	13953178	Small (40S) ribosomal subunit S6 protein; loss of rps-6 activity in adult animals extends lifespan.	9785.95
WBGene00004435	rpl-23	B0336.10	III	5705471	5706080	Large ribosomal subunit L23 protein.	9178.88
WBGene00000219	asp-6	F21F8.7	V	8267524	8268918	Aspartic protease.	9095.53
WBGene00004476	rps-7	ZC434.2	I	10330861	10331737	Small ribosomal subunit S7 protein.	8350.14
WBGene00004443	rpl-29	B0513.3	IV	13882190	13882588	Large ribosomal subunit L29 protein; by homology, RPL-29 is predicted to function in protein biosynthesis; in C. elegans, loss of rpl-29 function via RNA-mediated interference (RNAi) does not result in any obvious abnormalities.	7641.26
WBGene00004449	rpl-35	ZK652.4	III	7855043	7855606	Large ribosomal subunit L35 protein.	7468.47
WBGene00004433	rpl-21	C14B9.7	III	8129475	8130159	Large ribosomal subunit L21 protein; by homology, RPL-21 is predicted to function in protein biosynthesis; in C. elegans, RPL-21 activity is required for embryonic and germline development.	7240.58
WBGene00004430	rpl-18	Y45F10D.12	IV	13777775	13778782	Large ribosomal subunit L18 protein.	6797.98
WBGene00004484	rps-15	F36A2.6	I	8815546	8816192	Small ribosomal subunit S15 protein.	6770.61
WBGene00001501	ftn-2	D1037.3	I	3680178	3680946	Ftn-2 encodes one of two C. elegans ferritin heavy chain homologs; loss of ftn-2 activity via deletion mutation results in slightly lower brood sizes and, under iron stress conditions, slightly faster growth from the L4 to adult stage of development, and slightly reduced lifespan; an ftn-2::gfp reporter fusion is expressed in diverse tissues, including the pharynx, intestine, and hypodermis, and …	5914.27
WBGene00004499	rps-30	C26F1.4	V	7776556	7777217	Rps-30 encodes two proteins, a small ribosomal subunit S30 protein and ubiquitin, which is cleaved from the ribosomal protein posttranslationally; by homology, S30 is predicted to function in protein biosynthesis and ubiquitin in protein degradation; in C. elegans, loss of rps-30 function via RNA-mediated interference (RNAi) does not result in any obvious abnormalities.	5672.94
WBGene00004417	rpl-6	R151.3	III	7208360	7209791	Large ribosomal subunit L6 protein.	5633.04
WBGene00001395	fat-3	W08D2.4	IV	9802999	9806095	The fat-3 gene encodes a delta-6 fatty acid desaturase ('linoleoyl-CoA desaturase') containing an N-terminal cytochrome b5 domain	5126.08
WBGene00004425	rpl-13	C32E8.2	I	3788035	3788911	Large ribosomal subunit L13 protein.	5112.09
WBGene00022781	pmt-1	ZK622.3	II	5278109	5282497	Pmt-1 encodes, by alternative splicing, four isoforms of an experimentally validated phosphoethanolamine N-methyltransferase required for phosphocholine biosynthesis and viability; PMT-1 lacks known mammalian orthologs, but has orthologs in parasitic nematodes, fish, amphibians, echinoderms, plants, alveolata, and bacteria; PMT-1 is distantly paralogous to PMT-2; PMT-1 catalyses the conversion of…	5021.17
WBGene00004478	rps-9	F40F8.10	II	11125327	11126292	Small ribosomal subunit S9 protein.	4888.06
WBGene00017121	cyc-2.1	E04A4.7	IV	4747891	4749773	Cyc-2.1 encodes, along with cyc-2.2, one of two C. elegans cytochrome c proteins; the product of cyc-2.1 is predicted to function in the electron transport chain by transferring electrons from respiratory chain Complex III to Complex IV; large-scale RNAi screens indicate the cyc-2.1 activity is required for embryonic and larval development as well as for normal brood sizes and growth rates.	4812.51
WBGene00004495	rps-26	F39B2.6	I	14759906	14768967	Small ribosomal subunit S26 protein; by homology, RPS-26 is predicted to function in protein biosynthesis; in C. elegans, RPS-26 activity is required for embryonic, larval, and germline development, as well as normal locomotion and body morphology.	4626.33
WBGene00001393	fat-1	Y67H2A.8	IV	13315609	13318752	N omega-3 fatty acyl desaturase that acts on substrates of 16-20 carbons with a preference for omega-6 fatty acids; FAT-1 dehydrogenates its substrates 3 carbons from the methyl terminus; FAT-1 is required in vivo for n3 polyunsaturated fatty acid (PUFA) synthesis; the fatty acids of fat-1(wa9) mutants consist of 20% arachidonic acid (20:4n6), instead of the 20% eicosapentaenoic acid (20:5n3) see…	4549.95
WBGene00001168	eft-3	F31E3.5	III	6969961	6971654	Translation elongation factor 1-alpha homolog that is required for embryonic viability, fertility, and germline maintenance; the EFT-3 protein sequence is encoded both by eft-3 (F31E3.5) itself but also by R03G5.1.	4547.84
WBGene00006930	vit-6	K07H8.6	IV	8261125	8266445	180 kd vitellogenin precursor protein that is cleaved into two smaller yolk proteins, YP115 and YP88.	4524.19
WBGene00004426	rpl-14	C04F12.4	I	9689174	9690074	Large ribosomal subunit L14 protein.	4344.6
WBGene00004470	rps-1	F56F3.5	III	4475885	4476855	Small ribosomal subunit S3A protein.	3983.63
WBGene00004414	rpl-3	F13B10.2	III	3867829	3869524	Large ribosomal subunit L3 protein required in mass RNAi assays for embryonic and larval viability, fertility, and general health; the rpl-3 transcription unit has a nonsense transcript that is up-regulated in vivo by smg[-] mutations, indicating that natural substrate for SMG-mediated nonsense suppresssion; several other natural mRNA substrates of SMG suppression (e.g., rpl-7, rpl-10, rpl-12) ha…	3827.72
WBGene00001243	elo-5	F41H10.7	IV	5369794	5377264	The elo-5 gene encodes a paralog of elo-1 and elo-2, each of which encodes a polyunsaturated fatty acid (PUFA) elongase; ELO-5 is required for normally rapid growth and for normal fatty acid composition.	3784.25
WBGene00000218	asp-5	F21F8.3	V	8272353	8274025		3665.14
WBGene00004487	rps-18	Y57G11C.16	IV	14825637	14826409	Small ribosomal subunit S18 protein.	3584.77
WBGene00000214	asp-1	Y39B6A.20	V	19049421	19050789	Homolog of cathepsin D aspartic protease; it is transcribed exclusively in intestinal cells of the late embryo and early larvae and is not observed in older larvae or adults; ASP-1 is dispensable for neuronal degeneration.	3582.93
WBGene00021350	Y37E3.8	Y37E3.8	I	2069679	2070611		3578.56
WBGene00008505	F01G4.6	F01G4.6	IV	11146077	11154308		3439.79
WBGene00002065	iff-2	F54C9.1	II	8559320	8561283		3385.27
WBGene00004493	rps-24	T07A9.11	IV	385886	386609	Small ribosomal subunit S24 protein; by homology, RPS-24 is predicted to function in protein biosynthesis; in C. elegans, RPS-24 activity is required for germline development and the overall health of the animal.	3313.09
WBGene00004424	rpl-12	JC8.3	IV	13239555	13240619	Large ribosomal subunit L12 protein required in mass RNAi assays for embryonic viability, fertility, normally rapid growth, and general health; the rpl-12 transcription unit has a nonsense transcript that is up-regulated in vivo by smg[-] mutations, indicating that natural substrate for SMG-mediated nonsense suppresssion; several other natural mRNA substrates of SMG suppression (e.g., rpl-3, rpl-…	3155.16
WBGene00016943	acdh-1	C55B7.4	I	6497439	6499561	Short-chain acyl-CoA dehydrogenase; ACDH-1 is predicted to be a mitochondrial enzyme that catalyzes the first step of fatty acid beta-oxidation and thus plays a key role in energy production; steady-state acdh-1 mRNA levels are under the control of the MDT-15 mediator complex subunit; in addition, gene expression studies indicate that acdh-1 expression is upregulated in daf-2 mutant animals, but …	3112.76
WBGene00004473	rps-4	Y43B11AR.4	IV	7083677	7084668	Small ribosomal subunit S4 protein.	3092.68
WBGene00044728	Y53F4B.45	Y53F4B.45	II	15039304	15048806		3081.69
WBGene00020517	T15B7.2	T15B7.2	V	6839238	6840237		3069.34
WBGene00017498	F15E11.12	F15E11.12	V	2324509	2327262		2994.61
WBGene00018846	F54H12.6	F54H12.6	III	7972310	7973315		2951.23
WBGene00022336	Y82E9BR.3	Y82E9BR.3	III	1419179	1427216		2923.98
WBGene00010790	sodh-1	K12G11.3	V	11888212	11889611		2913.91
WBGene00004988	spp-3	T08A9.7	X	7314913	7315303		2893.79
WBGene00004456	rpl-43	Y48B6A.2	II	14155180	14155563	Large ribosomal subunit L37a protein.	2718.64
WBGene00004446	rpl-32	T24B8.1	II	9054897	9057031	Large ribosomal subunit L32 protein.	2643.82
WBGene00000802	crt-1	Y38A10A.5	V	6097087	6100536	crt-1 encodes an ortholog of calreticulin (a calcium-binding molecular chaperone of the endoplasmic reticulum)	2508.08
WBGene00002980	lgg-1	C32D5.9	II	6346907	6347672	Lgg-1 encodes the C. elegans ortholog of Saccharomyces cerevisiae Atg8p and mammalian MAP-LC3; by homology, LGG-1 is predicted to be required for the degradation of cellular components by autophagy; loss of lgg-1 function via RNAi indicates that, like several other C. elegans genes involved in autophagy, lgg-1 is essential for normal dauer morphogenesis and life-span extension; a GFP::LGG-1 repor…	2401.45
WBGene00004428	rpl-16	M01F1.2	III	3502821	3505210	Large ribosomal subunit L13a protein.	2335.14
WBGene00007385	atp-5	C06H2.1	V	11122796	11123846		2313.54
WBGene00004427	rpl-15	K11H12.2	IV	653437	654582	Large ribosomal subunit L15 protein.	2257.59
WBGene00017490	F15E11.1	F15E11.1	V	2329380	2329954	F15E11.1, along with F15E11.14, encodes a 17.4 kDa protein (CE16999) with unknown function that is seven-fold more abundant in glp-1 mutant hermaphrodites (which lack a germline) than in normal hermaphrodites; in addition, the protein products of F15E11.1/F15E11.14 are more abundant in daf-2 mutant vs. wild-type adults during a temperature shift from 15 to 25 degrees C; F15E11.1(RNAi) animals hav…	2248.76
WBGene00004474	rps-5	T05E11.1	IV	11110073	11111024	Small ribosomal subunit S5 protein.	2225.89
WBGene00019061	F58F12.1	F58F12.1	II	6383593	6384641	F58F12.1 encodes the delta subunit of the soluble, catalytic F1 portion of ATP synthase (mitochondrial respiratory chain [MRC] complex V); RNAi experiments indicate that F58F12.1 activity is essential for embryonic and larval development, as well as for reproduction and normal rates of growth and development.	2196.12
WBGene00009394	clec-63	F35C5.6	II	12895544	12897371		2132.78
WBGene00001239	elo-1	F56H11.4	IV	9526342	9528327	Component of C-18 polyunsaturated fatty acid (PUFA) elongase that is required for normal elongation of n-6 and n-3 20-carbon PUFA in vivo; ELO-1 is a condensing enzyme that elongates n-6 and n-7 (and, with less efficiency, n-3) series C18 PUFAs.	2102.71
WBGene00003090	lys-1	Y22F5A.4	V	10277797	10279098	Putative lysozyme, whose overexpression increases resistance to infection by Serratia marcescens; lys-1(RNAi) animals have normal resistance to S. marcescens, perhaps because of genetic redundancy with the LYS-1 paralogs LYS-2 to -8 and LYS-10; in uninfected animals, LYS-1 is expressed in the intestine and in IL1/IL2 neurons, along with a few unidentified head neurons; in intestinal cells, LYS-1 …	2090.44
WBGene00004415	rpl-4	B0041.4	I	4645641	4646966	Large ribosomal subunit L4 protein.	2075.27
WBGene00010556	rack-1	K04D7.1	IV	10176649	10180277		2071.16
WBGene00004409	rla-1	Y37E3.7	I	2069083	2069589	N acidic ribosomal subunit protein P1.	2057.33
WBGene00022562	ZC204.12	ZC204.12	II	1656265	1657305		2008.27
WBGene00009750	F46A8.7	F46A8.7	I	11238108	11238219		1980.53
WBGene00004999	spp-14	K09F5.3	X	7725896	7726330		1955.28
WBGene00009215	thn-2	F28D1.5	IV	12383139	12383975		1910.49
WBGene00002891	let-767	C56G2.6	III	6338452	6341870	Steroid dehydrogenase required for embryogenesis, molting, and female reproduction; LET-767 is orthologous to human HSD17B3 (OMIM:605573, mutated in pseudohermaphroditism), HSD17B12 (OMIM:609574), and HSDL1; in vitro, LET-767 catalytically converts androstenedione and estrone into testosterone and estradiol, and in vivo probably catalyzes the synthesis of endogeneous steroid hormones from cholest…	1884.73
WBGene00001169	eft-4	R03G5.1	X	7823593	7825711	Translation elongation factor 1-alpha homolog that is required for embryonic viability, fertility, and a normal postembryonic growth rate; eft-4 encodes at least one alternatively spliced coding sequence identical to that of eft-3.	1883.91
WBGene00001396	fat-4	T13F2.1	IV	9799400	9802194	Delta-5 fatty acid desaturase; when expressed heterologously in S. cerevisiae, FAT-4 converts di-homo-gamma-linolenic acid (20:3delta8,11,14) to arachidonic acid (20:4delta5,8,11,14), an important precursor in eicosanoid metabolism, as well as on other fatty acids (C18 to C20); FAT-4 is is required in vivo for delta-5 unsaturated fatty acid synthesis.	1880.97
WBGene00022497	Y119D3B.21	Y119D3B.21	III	1214941	1215277		1865.94
WBGene00004472	rps-3	C23G10.3	III	6206744	6207915	Small ribosomal subunit S3 protein that contains a KH RNA-binding domain and by homology,is predicted to function in protein biosynthesis; in C. elegans, RPS-3 activity is required for embryonic and germline development, as well as the overall health of the animal.	1829.8
WBGene00000781	cpr-1	C52E4.1	V	11975491	11976733	Cysteine protease of the cathepsin B-like cysteine protease family; cpr-1 appears to be required for embryogenesis; cpr-1 is specifically expressed in the gut of all stages except the embryo and around developing embryos in the gonad; expression of cpr-1 is regulated by three promoter GATA motifs.	1826.94
WBGene00004494	rps-25	K02B2.5	IV	5947019	5947591	Small ribosomal subunit S25 protein.	1797.67
WBGene00003902	pab-1	Y106G6H.2	I	10432804	10435866	Polyadenylate-binding protein (i.e., poly(A)-binding protein, or PAB); pab-1 is essential for germline proliferation, regulation of adult lifespan, and normal body size; PAB-1 forms a complex with ATX-2, the C. elegans ataxin 2 ortholog, which is also required for germline development; PAB-1 has been successfully used as an epitope-tagged transgenic reagent for tissue-specific isolation of mRNAs.	1797.25
WBGene00004408	rpa-0	F25H2.10	I	10567880	10569012	N acidic ribosomal subunit protein P0.	1766.67
WBGene00004448	rpl-34	C42C1.14	IV	12268962	12269503	Putative large ribosomal subunit L34 protein that inhibits DHC-1 in vivo; RPL-34 is expressed in most somatic tissues of larvae and adults; in mass RNAi assays, RPL-34 is required for embryonic and larval development, normally rapid growth, and normal body coloration.	1764.77
WBGene00004451	rpl-37	C54C6.1	III	3521129	3529711	Large ribosomal subunit L37 protein.	1714.09
WBGene00019831	R02F2.1	R02F2.1	III	5501818	5506354		1705.62
WBGene00004413	rpl-2	B0250.1	V	20475074	20480773	Large ribosomal subunit L8 protein.	1694.02
WBGene00001398	fat-6	VZK822L.1	IV	11913660	11915766	Delta-9 fatty acid desaturase that is predicted to be mitochondrial.	1677.9
WBGene00020297	T07A9.9	T07A9.9	IV	393879	399084		1673.78
WBGene00004423	rpl-11.2	F07D10.1	X	2241749	2242614	Large ribosomal subunit L11 protein; by homology, RPL-11.2 is predicted to function in protein biosynthesis.	1668.69
WBGene00017075	D2096.8	D2096.8	IV	8377686	8379301	Protein related in sequence to the conserved NAP (Nucleosome Assembly Protein) family of proteins involved in chromatin remodeling; loss of D2096.8 activity in wild-type and various mutant backgrounds suggests that, in C. elegans, the product of D2096.8 is required for proper transcriptional regulation that affects a number of biological processes including embryonic and larval development, body …	1605.33
WBGene00012140	T28F4.5	T28F4.5	I	7492040	7494696	The T28F4.5 gene encodes a homolog of Death Associated Protein 1 (DAP-1) protein that may be involved in apoptosis.	1593.74
WBGene00004471	rps-2	C49H3.11	IV	7925330	7926376	Small ribosomal subunit S2 protein.	1513.37
WBGene00001911	his-37	C50F4.7	V	9547055	9547576	N H4 histone.	1437.43
WBGene00000784	cpr-4	F44C4.3	V	6614656	6615828	Cathepsin B-like cysteine protease expressed at all life stages.	1420.81
WBGene00000216	asp-3	H22K11.1	X	6791127	6792670	N aspartyl protease homolog that is required, in parallel with ASP-4 but downstream of CLP-1 and TRA-3, for degenerative (necrotic-like) cell death in neurons induced by mutations such as mec-4(d), deg-3(d), or gsa-1(gf).	1414.34
WBGene00020446	T12B3.3	T12B3.3	IV	7375155	7376611		1406.03
WBGene00006911	vha-2	R10E11.2	III	9782055	9783122	Vha-2 and vha-3 encode an ortholog of subunit c of the membrane-bound (V0) domain of vacuolar proton-translocating ATPase (V-ATPase); the protein encoded by vha-2 and vha-3 (VHA-2/3) is identical; VHA-2/3 is a predicted V-ATPase transmembrane rotor component, whose polypeptide sequence is identical to that of VHA-3; VHA-1 and VHA-2/3 comprise a closely related family of subunit c co-orthologs, pr…	1391.23
WBGene00000786	cpr-6	C25B8.3	X	6607159	6609002		1380
WBGene00004418	rpl-7	F53G12.10	I	111035	112915	Large ribosomal subunit L7 protein required in mass RNAi assays for embryonic viability and normally rapid growth.	1377.59
WBGene00020275	atp-4	T05H4.12	V	6426175	6427097		1375.21
WBGene00004440	rpl-26	F28C6.7	II	8602715	8603512	Large ribosomal subunit L26 protein; by homology, RPL-26 is predicted to function in protein biosynthesis; in C. elegans, RPL-26 activity is required for embryonic and germline development and normal rates of postembryonic growth.	1370.14
WBGene00004420	rpl-9	R13A5.8	III	7572027	7572756	Large ribosomal subunit L9 protein that affects fertility and embryonic viability.	1333.86
WBGene00000169	aqp-1	F32A5.5	II	7232792	7238289	Aqp-1 encodes, by alternative splicing, two isoforms of an aquaglyceroporin required for normally short lifespan; AQP-1 expression is upregulated under daf-2(-) conditions, and loss of AQP-1 function in daf-2 mutant animals results in reduced lifespan; AQP-1 increases glycerol permeability five- to seven-fold when expressed in Xenopus oocytes; AQP-1::GFP fusion proteins are expressed predominantl…	1291.42
WBGene00000215	asp-2	T18H9.2	V	9199653	9204676	Spartic protease.	1281.68
WBGene00004485	rps-16	T01C3.6	V	14999992	15000570	Small ribosomal subunit S16 protein.	1278.22
WBGene00009895	scl-2	F49E11.10	IV	13057646	13059054	Predicted extracellular protein that is a member of the C. elegans family of SCP/TAPS domain-containing proteins; an scl-2 deletion mutation, tm2428, is reported to be homozygous viable.	1275.59
WBGene00000229	atp-2	C34E10.6	III	5228373	5230503	Atp-2 encodes the beta subunit of the soluble, catalytic F1 portion of ATP synthase (mitochondrial respiratory chain [MRC] complex V); atp-2 activity is required for embryonic and larval development past the L3 stage, as well as for normal mobility, pharyngeal pumping, defecation, growth rate, and larval lifespan; in males, atp-2 activity is also required cell autonomously in male-specific sensor…	1269.81
WBGene00004480	rps-11	F40F11.1	IV	11602603	11603255	Small ribosomal subunit S11 protein; by homology, RPS-11 is predicted to function in protein biosynthesis; in C. elegans, RPS-11 activity is required for embryonic and germline development, as well as the overall health of the animal; loss of rps-11 activity in adult animals extends lifespan.	1252.14
WBGene00002045	icd-1	C56C10.8	II	6587525	6588628	Icd-1 encodes the C. elegans ortholog of the beta-subunit of the nascent polypeptide-associated complex (betaNAC); during development, icd-1 activity is required for prevention of ced-4-dependent, but ced-3-independent, programmed cell death and for normal embryonic development; ICD-1 is widely expressed throughout development and colocalizes primarily with mitochondria.	1248.9
WBGene00004445	rpl-31	W09C5.6	I	13652925	13653693	Large ribosomal subunit L31 protein.	1243.65
WBGene00044784	F13H10.8	F13H10.8	IV	11016196	11021872		1241.86
WBGene00006910	vha-1	R10E11.8	III	9781141	9781962	N ortholog of subunit c of the membrane-bound (V0) domain of vacuolar proton-translocating ATPase (V-ATPase); VHA-1 is a predicted V-ATPase transmembrane rotor component; VHA-1 and VHA-2/3 comprise a closely related family of subunit c co-orthologs, predicted to carry protons from the cytosol to a-subunits (VHA-5, VHA-6, VHA-7, or UNC-32) for transmembrane export; VHA-1, like VHA-12 and VHA-17, a…	1226.95
WBGene00004416	rpl-5	F54C9.5	II	8569855	8570981	Large ribosomal subunit L5 protein; by homology, RPL-5 is predicted to function in protein biosynthesis; in C. elegans RPL-5 activity is broadly required for embryonic, larval, germline, and vulval development, as well as normal body coloration, morphology, and postembryonic growth rates.	1216.09
WBGene00006833	unc-108	F53F10.4	I	3824948	3826516	Small GTPase homologous to the Rab GTPases that function in endocytosis, membrane fusion, and vesicular trafficking events; unc-108 function is required in neurons for normal locomotion; unc-108 also functions in the removal of apoptotic cells, specifically it functions in engulfing cells for the recruitment and fusion of the lysosome to the phagosome; unc-108 is expressed in neurons and in engul…	1202.34
WBGene00009161	F26E4.6	F26E4.6	I	9773159	9774006		1178.07
WBGene00009119	F25H2.5	F25H2.5	I	10553100	10553902		1177.22
WBGene00003773	nlt-1	ZK892.2	II	9991290	10001064	Member of the SCP-2 sterol transfer family.	1173.97
WBGene00004483	rps-14	F37C12.9	III	7178912	7179533	Small ribosomal subunit S14 protein; by homology, RPS-14 is predicted to function in protein biosynthesis; in C. elegans, RPS-14 activity is required for embryonic and germline development, as well as the overall health of the animal.	1173.05
WBGene00004441	rpl-27	C53H9.1	I	1834881	1835440	Large ribosomal subunit L27 protein.	1169.22
WBGene00022042	Y65B4BR.5	Y65B4BR.5	I	535791	536676		1154.01
WBGene00012179	W01D2.1	W01D2.1	II	14815417	14818443		1138.76
WBGene00004488	rps-19	T05F1.3	I	9625046	9625793	Small ribosomal subunit S19 protein, orthologous to human RPS19 (OMIM:603474, mutated in Diamond-Blackfan anemia).	1137.25
WBGene00006919	vha-10	F46F11.5	I	5609312	5610279	N ortholog of subunit G of the cytoplasmic (V1) domain of vacuolar proton-translocating ATPase (V-ATPase); VHA-10 is required for necrosis, since vha-10(RNAi) suppresses necrotic neurodegeneration and thapsigargin-induced cell death; VHA-10 is a predicted cytosolic stator (stalk) component.	1126.43
WBGene00000552	cmd-1	T21H3.3	V	1156270	1161555	Putative homolog of calmodulin 1 that affects growth rate and fertility.	1126.3
WBGene00004412	rpl-1	Y71F9AL.13	I	2875395	2876313	Large ribosomal subunit L10a protein; by homology, RPL-1 is predicted to function in protein biosynthesis; in C. elegans, RPL-1 activity is essential for embryonic development.	1083.06
WBGene00004469	rps-0	B0393.1	III	4752961	4754047	Small ribosomal subunit SA protein that appears to function as both a ribosomal component and a laminin receptor; by homology, RPS-0 is predicted to play roles in protein biosynthesis and cell adhesion; in C. elegans, RPS-0 activity is required for embryonic and germline development, vulval morphogenesis, and the overall health of the animal.	1067.46
WBGene00010041	F54C9.3	F54C9.3	II	8566482	8566788		1058.2
WBGene00010049	F54D5.3	F54D5.3	II	11571716	11572929		1034.72
WBGene00009050	F22D6.2	F22D6.2	I	7079611	7081521		1005.78
WBGene00006794	unc-60	C38C3.5	V	1475072	1479582	Unc-60 encodes orthologs of actin depolymerizing factor/cofilin, actin-binding proteins that regulate actin filament dynamics; one UNC-60 isoform, UNC-60A, primarily binds G-actin, depolymerizes actin filaments, and inhibits actin polymerization; UNC-60A is essential during early embryonic development for polar body extrusion, cytokinesis, and embryonic patterning; UNC-60B, which does not inhibit…	999.01
WBGene00010419	H28O16.1	H28O16.1	I	12652265	12654635		978.26
WBGene00003096	lys-7	C02A12.4	V	3481418	3482600	N enzyme homologous to an antimicrobial lysozyme encoded by the LYS4 gene of the protozoan parasite Entamoeba histolytica; by homology, LYS-7 is predicted to function as an antimicrobial enzyme that hydrolyzes the 1,4-beta-linkages between N-acetyl-D-glucosamine and N-acetylmuramic acid in peptidoglycan heteropolymers of prokaryotic cell walls; in C. elegans, lys-7 expression is significantly upr…	976.53
WBGene00010204	F57F5.1	F57F5.1	V	12003003	12004583		966.13
WBGene00004434	rpl-22	C27A2.2	II	5055598	5056206	Large ribosomal subunit L22 protein; by homology, RPL-22 is predicted to function in protein biosynthesis; in C. elegans, RPL-22 activity is broadly required for embryonic and germline development, as well as normal body coloration, morphology, and postembryonic growth rates.	955.18
WBGene00008920	F17C11.9	F17C11.9	V	10965694	10967907		945.09
WBGene00004431	rpl-19	C09D4.5	I	5484779	5486357	Large ribosomal subunit L19 protein.	935.87
WBGene00004479	rps-10	D1007.6	I	4583878	4584513	Small (40S) ribosomal subunit S10 protein; loss of rps-10 activity in adult animals extends lifespan.	928.5
WBGene00011966	T23G7.3	T23G7.3	II	9165848	9167750		914.24
WBGene00004447	rpl-33	F10E7.7	II	7105494	7109996	Large ribosomal subunit L35a protein.	892.01
WBGene00004486	rps-17	T08B2.10	I	6220091	6220768	Small ribosomal subunit S17 protein.	889.94
WBGene00012097	abcf-2	T27E9.7	III	13457575	13462473		886.33
WBGene00017727	F22H10.3	F22H10.3	X	16677256	16677655		880.84
WBGene00004454	rpl-41	C09H10.2	II	11096490	11097130	Large ribosomal subunit L41 protein; by homology, RPL-41 is predicted to function in protein biosynthesis.	873.4
WBGene00009918	F52A8.5	F52A8.5	I	7342899	7352195	F52A8.5 is orthologous to the human gene GLYCINE CLEAVAGE SYSTEM PROTEIN H (GCSH; OMIM:238330), which when mutated leads to glycine encephalopathy.	873.19
WBGene00009772	ztf-7	F46B6.7	V	9786920	9789679		868.71
WBGene00002344	let-70	M7.1	IV	11081054	11082225	Class I E2 ubiquitin conjugating enzyme; let-70 was identified in screens for essential genes and phenotypic analyses indicate that loss of let-70 activity results in embryonic and larval lethality with defects in sarcomere assembly; purified LET-70 can stimulate the self-ubiquitylation activities of CHN-1 and UFD-2, E4 ubiquitin conjugation factors and, in addition, can stimulate the CHN-1- and …	860.48
WBGene00011571	ttr-46	T07C12.7	V	9951204	9952128		858.06
WBGene00017501	F15E11.15	F15E11.15	V	2324509	2327262		845.26
WBGene00017500	F15E11.14	F15E11.14	V	2323013	2323524	F15E11.14, along with F15E11.1, encodes a 17.4 kDa protein (CE16999) with unknown function that is seven-fold more abundant in glp-1 mutant hermaphrodites (which lack a germline) than in normal hermaphrodites; in addition, the protein products of F15E11.1/F15E11.14 are more abundant in daf-2 mutant vs. wild-type adults during a temperature shift from 15 to 25 degrees C; F15E11.14 (RNAi) animals h…	831.12
WBGene00004453	rpl-39	C26F1.9	V	7775718	7776062	Large ribosomal subunit L39 protein.	820.46
WBGene00000833	cts-1	T20G5.2	III	10212289	10216538	Citrate synthase, predicted to be mitochondrial, that is required for embryonic development.	818.05
WBGene00018602	F48D6.4	F48D6.4	X	4246529	4247161		813.79
WBGene00011128	R07H5.8	R07H5.8	IV	11209272	11210804		812.41
WBGene00022089	Y69A2AR.18	Y69A2AR.18	IV	2495732	2502050		811.61
WBGene00004429	rpl-17	Y48G8AL.8	I	1156578	1157464	Large ribosomal subunit L17 protein; by homology, RPL-17 is predicted to function in protein biosynthesis; in C. elegans, RPL-17 activity is required for embryonic and germline development, as well as normal postembryonic growth rates.	804.51
WBGene00022599	ZC395.10	ZC395.10	III	5273759	5274728		792.67
WBGene00004489	rps-20	Y105E8A.16	I	14468307	14469341	Small ribosomal subunit S20 protein.	791.5
WBGene00015791	C15C7.5	C15C7.5	X	3151136	3152453		790.59
WBGene00004442	rpl-28	R11D1.8	V	12727571	12728093	Large ribosomal subunit L28 protein.	786.04
WBGene00012144	T28H10.3	T28H10.3	V	12512997	12514924		774.22
WBGene00007969	C36A4.9	C36A4.9	III	3864014	3867077		770.54
WBGene00000915	daf-21	C47E8.5	V	14683746	14688521	Member of the Hsp90 family of molecular chaperones; DAF-21 activity is required for larval development, negative regulation of dauer larva formation, and a number of specific chemosensory behaviors, such as the response to chemicals and odorants detected by the ASE and AWC sensory neurons; a daf-21 sensory defect can be rescued by a cyclic GMP analogue, suggesting that, in regulating chemosensory…	764.18
WBGene00000230	atp-3	F27C1.7	I	5428545	5429911	Mitochondrial ATP synthase and is part of a regulatory system that controls and establishes rates of respiration, behavior and aging during development that persist during adulthood.	763.99
WBGene00004496	rps-27	F56E10.4	V	103384	104070	Small ribosomal subunit S27 protein.	762.93
WBGene00004439	rpl-25.2	F52B5.6	I	8329052	8329641	Large ribosomal subunit L23a protein.	761.65
WBGene00011181	R09H10.3	R09H10.3	IV	10606925	10608401	R09H10.3 is orthologous to the human gene TRANSTHYRETIN (PREALBUMIN, AMYLOIDOSIS TYPE I) (TTR; OMIM:176300), which when mutated leads to disease.	761.61
WBGene00003564	ncs-2	F10G8.5	I	10030160	10048016		761.14
WBGene00001167	eft-2	F25H5.4	I	9163522	9166944	Homolog of translation elongation factor 2 (EF-2), a GTP-binding protein essential for the elongation phase of protein synthesis; eft-2 is required for embryogenesis and vulval morphogenesis, and is expressed during all stages of development, including the dauer larval stage.	754.7
WBGene00008262	ril-1	C53A5.1	V	14523307	14524108		742.91
WBGene00004274	rab-11.1	F53G12.1	I	108681	110057	Small GTPase homologous to the Rab GTPases that function in endocytosis, membrane fusion, and vesicular trafficking events; RAB-11.1 activity is required for completion of the final stages of cytokinesis during early embryogenesis and for efficient uptake of yolk proteins during oocyte development; RAB-11.1 is also required for normal peripheral localization of nuclei in the synctial germ cell in…	738.36
WBGene00004438	rpl-25.1	F55D10.2	X	4715146	4715772	Large ribosomal subunit L23a protein.	735.93
WBGene00006918	vha-9	ZK970.4	II	10302949	10303636	N ortholog of subunit F of the cytoplasmic (V1) domain of vacuolar proton-translocating ATPase (V-ATPase); VHA-9 is a predicted cytosolic rotor (stalk) component.	725.12
WBGene00006725	ubl-1	H06I04.4	III	3068295	3069200	Protein similar to Drosophila ubiquitin/ ribosomal protein S27a that affects body length, fertility, and larval viability.	724.39
WBGene00000207	asb-2	F02E8.1	X	4469740	4471455	Asb-2 encodes the B subunit of the membrane-bound F0 proton channel portion of ATP synthase (mitochondrial respiratory chain [MRC] complex V) that is closely similar to its paralog ASB-1; RNAi experiments indicate that asb-2 activity is required for larval development as well as for normal body morphology, lifespan, and growth rate.	715.54
WBGene00000183	arf-3	F57H12.1	IV	7982508	7987166	Member of the ADP-ribosylation factor related protein family; likely expressed in touch receptors and regulated by MEC-3.	707.3
WBGene00022276	nlp-40	Y74C9A.2	I	11494	16831		702.18
WBGene00022597	ZC395.5	ZC395.5	III	5267767	5268536		700.3
WBGene00003053	lmp-1	C03B1.12	X	6376394	6377645	Protein with similarity to vertebrate lysosome-associated membrane proteins CD68, and appears to be the only protein in C. elegans that has a GYXX (phi) vertebrate lysosomal targeting sequence at its carboxy terminus; localized to the periphery of a large population of membrane bound organelles (granules) seen throughout the early embryos and restricted to the cells of the intestine during later …	682.9
WBGene00013463	Y67H2A.5	Y67H2A.5	IV	13300146	13300688		679.97
WBGene00004492	rps-23	F28D1.7	IV	12390231	12391364	Small ribosomal subunit S23 protein; by homology, RPS-23 is predicted to function in protein biosynthesis; in C. elegans, RPS-23 activity is required for germline development, vulval morphogenesis, and the overall health of the animal.	668.6
WBGene00001931	his-57	F54E12.5	IV	11340382	11340766	N H2A histone.	658.64
WBGene00007848	C31E10.7	C31E10.7	X	14001823	14011604	C31E10.7 is orthologous to the human gene UNKNOWN (PROTEIN FOR MGC:10230) (CYB5; OMIM:250790), which when mutated leads to disease.	652.78
WBGene00000114	alh-8	F13D12.4	II	11728864	11731138	Alh-8 is orthologous to the human gene METHYLMALONATE-SEMIALDEHYDE DEHYDROGENASE (ALDH6A1; OMIM:603178), which when mutated leads to MMSDH deficiency.	651.39
WBGene00001939	his-65	H02I12.7	IV	11401062	11401446	N H2A histone.	649.15
WBGene00006434	prdx-2	F09E5.15	II	5378040	5379605	Prdx-2 encodes one of two C. elegans typical 2-Cys peroxiredoxins, peroxidase enzymes that reduce hydrogen peroxide and contribute to the oxidative-stress response of multicellular organisms; loss of prdx-2 activity results in increased sensitivity to sublethal doses of hydrogen peroxide and increased resistance to heavy metals, likely via increased expression of Phase II detoxification enzymes s…	645.98
WBGene00011869	dod-6	T20G5.7	III	10197609	10198240		639.06
WBGene00012354	W09C5.8	W09C5.8	I	13658157	13659117		638.69
WBGene00022114	Y71F9AL.9	Y71F9AL.9	I	2876930	2878514		631.08
WBGene00000883	cyn-7	Y75B12B.2	V	15186555	15187763	Cyclophilin A isoform; while not tested for peptidyl-prolyl isomerase activity in vitro, it is very similar to CYN-3 and closely resembles the prototypical CypA, and is therefore likely to be a member of the cytosolic CsA-binding cyclophilin subfamily; CYN-7 was required for embryonic viability in one set of mass RNAi assays.	630.1
WBGene00004482	rps-13	C16A3.9	III	6374040	6374945	Small ribosomal subunit S13 protein; by homology, RPS-13 is predicted to function in protein biosynthesis; in C. elegans, RPS-13 activity is required for embryonic and germline development.	626.71
WBGene00017659	F21C10.10	F21C10.10	V	9095982	9098672		620.76
WBGene00004452	rpl-38	C06B8.8	V	15512140	15512748	Large ribosomal subunit L38 protein.	616.46
WBGene00016493	C37A2.7	C37A2.7	I	6789060	6789741		611.82
WBGene00008341	ttr-44	C56A3.2	V	13523510	13530725		593.5
WBGene00000789	cpz-2	M04G12.2	V	13381170	13385880		592.5
WBGene00020931	W02D3.1	W02D3.1	I	6741274	6741881		568.47
WBGene00015759	C14C6.5	C14C6.5	V	536628	537419		565.65
WBGene00017881	F28A12.4	F28A12.4	V	8641477	8643202		560.78
WBGene00009221	acs-2	F28F8.2	V	15567367	15569863		552.24
WBGene00004421	rpl-10	F10B5.1	II	8143792	8144603	Large ribosomal subunit L10 protein required in mass RNAi assays for embryonic viability, fertility, normally rapid growth, and normal body coloration; the rpl-10 transcription unit has a nonsense transcript that is up-regulated in vivo by smg[-] mutations, indicating that natural substrate for SMG-mediated nonsense suppresssion; several other natural mRNA substrates of SMG suppression (e.g., rpl…	552.06
WBGene00019719	M01H9.3	M01H9.3	IV	4468526	4477054		545.57
WBGene00008572	F08B12.4	F08B12.4	X	11406983	11407658		541.71
WBGene00044696	F52E1.14	F52E1.14	V	8383900	8385906		539.69
WBGene00003093	lys-4	F58B3.1	IV	11621411	11623095		527.74
WBGene00009882	vha-17	F49C12.13	IV	9321775	9324089	vha-17 (aka 'fus-1') encodes an an ortholog of subunit e of the membrane-bound (V0) domain of vacuolar proton-translocating ATPase (V-ATPase)	527.15
WBGene00001244	elo-6	F41H10.8	IV	5386617	5388548	The elo-6 gene encodes a paralog of elo-1 and elo-2, each of which encodes a polyunsaturated fatty acid (PUFA) elongase; ELO-6 may be required for a normally high growth rate.	527.02
WBGene00008944	F19B2.5	F19B2.5	V	20158034	20158756		524.93
WBGene00017166	F01F1.12	F01F1.12	III	5873005	5876576	The F01F1.12 gene encodes a homolog of the human gene ADHUB, which when mutated leads to fructosemia (OMIM:229600).	524.23
WBGene00004444	rpl-30	Y106G6H.3	I	10436253	10436868	Large ribosomal subunit L30 protein; by homology, RPL-30 is predicted to function in protein biosynthesis; in C. elegans, loss of rpl-30 function via RNA-mediated interference (RNAi) does not result in any obvious abnormalities.	522.62
WBGene00004497	rps-28	Y41D4B.5	IV	1659682	1660009	Small ribosomal subunit S28 protein.	521.69
WBGene00003097	lys-8	C17G10.5	II	5586137	5593400	Putative lysozyme required for normal longevity, probably because it prevents killing of C. elegans by bacteria infecting its gut; LYS-8 is expressed in intestine up to the terminal bulb of the pharynx, as well as in g1 and g2 pharyngeal gland cells; LYS-8 expression is induced by infection with Serratia marcescens, Pseudomonas aeruginosa, or (weakly) by Microbacterium nematophilum; LYS-8 express…	520.94
WBGene00016332	C32F10.4	C32F10.4	I	5807711	5815640		506.72
WBGene00007185	nlp-36	B0464.3	III	9488629	9491137		506.48
WBGene00002005	hsp-1	F26D10.3	IV	17278911	17281290	Hsp-1 encodes hsp70A, a member of the heat shock family of proteins; hsp70A is closely related to the Drosophila heat inducible hsp70s and the S. cerevisiae SSA hsp70 subfamily; the hsp-1 gene is normally expressed throughout development and upon heat-shock the hsp-1 mRNA is enhanced 2-6 fold; down-regulation of hsp-1 via RNA interference results in a small reduction in the life-span of an age-1 …	498.98
WBGene00021236	Y19D10B.7	Y19D10B.7	V	2322037	2322539	Y19D10B.7, along with F15E11.13, encodes a protein (CE25224) of unknown function; the Y19D10B.7/F15E11.13 proteins are present at significantly higher levels in daf-2 mutant vs. wild-type adults during a temperature shift from 15 to 25 degrees C; Y19D10B.7(RNAi) animals have no obvious mutant phenotype (i. e., they have no obvious defect in fertility or germline maintenance); the Y19D10B.7/F15E11…	495.14
WBGene00017582	F18G5.6	F18G5.6	X	9261991	9264264		491.83
WBGene00012339	W07G4.5	W07G4.5	V	13047461	13049216		491.09
WBGene00000483	che-1	C55B7.12	I	6517575	6520880	C2H2-type zinc finger-containing transcription factor orthologous to Drosophila GLASS, which is required for photoreceptor cell differentiation; CHE-1 is required for determining the identity and function of the amphid ASE neurons, the major neurons that mediate chemotaxis to water-soluble attractants; CHE-1 is expressed predominantly in the ASE neurons and regulates, either directly or indirectl…	490.74
WBGene00001427	fkb-2	Y18D10A.19	I	12918707	12919266	Peptidylprolyl cis/trans isomerase homologous to the mammalian FK506 immunosuppressant-binding protein 1A (FKBP1A, OMIM:186945, mutations associated with myocardial noncompaction); by homology, FKB-2 could function in a number of processes including protein folding, signal transduction, and regulation of muscle contraction; however, the precise role of FKB-2 in C. elegans development and/or behav…	484.19
WBGene00019327	zip-2	K02F3.4	III	833618	837773	BZip transcription factor.	478.15
WBGene00000107	alh-1	F54D8.3	III	5077723	5080626	Alh-1 is orthologous to the human gene ALDEHYDE DEHYDROGENASE 2, MITOCHONDRIAL (ALDH2; OMIM:100650), in which a polymorphism can lead to acute ethanol intolerance.	472.33
WBGene00011232	R11A5.4	R11A5.4	I	7866125	7875554		471.81
WBGene00004491	rps-22	F53A3.3	III	1950480	1951415	Small ribosomal subunit S15a protein.	468.33
WBGene00000118	alh-12	Y69F12A.2	III	7453936	7455897		468.15
WBGene00017499	F15E11.13	F15E11.13	V	2330428	2330930	F15E11.13, along with Y19D10B.7, encodes a protein (CE25224) of unknown function; the Y19D10B.7/F15E11.13 proteins are present at significantly higher levels in daf-2 mutant vs. wild-type adults during a temperature shift from 15 to 25 degrees C; F15E11.13 (RNAi) animals have no obvious mutant phenotype (i. e., they have no obvious defect in fertility or germline maintenance); the Y19D10B.7/F15E1…	463.89
WBGene00010133	F55H12.2	F55H12.2	I	8867938	8868286		461.06
WBGene00010062	F54F3.3	F54F3.3	V	12919985	12921638		460.86
WBGene00006913	vha-4	T01H3.1	II	7878018	7879266	N ortholog of subunit c"" of the membrane-bound (V0) domain of vacuolar proton-translocating ATPase (V-ATPase); VHA-4 is a predicted V-ATPase transmembrane rotor component; VHA-4 is paralogous to the c subunits VHA-1/-2/-3, and is predicted to help carry protons from the cytosol to a-subunits (VHA-5, VHA-6, VHA-7, or UNC-32) for transmembrane export; VHA-4 is required for ovulation and embryogene…	458.85
WBGene00001684	gpd-2	K10B3.8	X	3113425	3116588	Gpd-2 encodes one of four C. elegans glyceraldehyde-3-phosphate dehydrogenases (GAPDHs); by homology, GPD-2 is predicted to reversibly catalyze the oxidation and phosphorylation of glyceraldehyde-3-phosphate to 1,3-diphosphoglycerate during glycolysis; in C. elegans, GPD-2 and GPD-3 constitute the major GAPDH isoenzymes and are expressed at highest levels during postembryonic development, primari…	453.98
WBGene00015551	C06G3.5	C06G3.5	IV	7024194	7028105	C06G3.5 is orthologous to human ADENOSINE DEAMINASE (ADA; OMIM:102700), which when mutated leads to severe combined immunodeficiency.	445.94
WBGene00020662	T21H3.1	T21H3.1	V	1176725	1178836		445.35
WBGene00019322	K02F2.2	K02F2.2	I	6836388	6838139	K02F2.2 encodes the C. elegans S-adenosylhomocysteine hydrolase (SAHH) ortholog; by homology, the product of K02F2.2 is predicted to catalyze the hydrolysis of S-adenosyl-L-homocysteine to adenosine and L-homocysteine; loss of K02F2.2 activity via RNAi results in embryonic and larval lethality, abnormal body morphology, sick animals, and uncoordinated locomotion; Northern blot analyses indicate t…	435.02
WBGene00004986	spp-1	T07C4.4	III	10355014	10355559	Predicted transmembrane protein containing a saposin (B) domain that is a member of a saposin-like protein superfamily containing mammalian NK-lysin and granulysin and the protozoan amoebapores; SPP-1 is predicted to function as a lipid-binding protein with cytotoxic, pore-forming activity, and in vitro, does exhibit antibacterial activity; loss of SPP-1 function via RNA-mediated interference (RN…	434.71
	atf-5	T04C10.4	X	14809079	14810770		433.8
WBGene00017349	F10E7.8	F10E7.8	II	7101203	7105126	FAR11-like protein that inhibits DHC-1 in vivo; F10E7.8 is orthologous to human FAM40A and FAM40B, and to budding yeast FAR11; F10E7.8(RNAi) suppresses the lethality of conditional dhc-1 mutations, as well as the spindle length and cytokinesis defects of dhc-1(or195), indicating that F10E7.8 negatively regulates dynein; in early embryos, pronuclear and nuclear protein; F10E7.8 has no obvious func…	431.93
WBGene00002258	lbp-6	W02D3.5	I	6724917	6729379		429.15
WBGene00019978	hacd-1	R09B5.6	V	1460367	1461614		428.89
WBGene00006917	vha-8	C17H12.14	IV	6791056	6792548	N ortholog of subunit E of the cytoplasmic (V1) domain of vacuolar proton-translocating ATPase (V-ATPase); VHA-8 is a predicted cytosolic stator (stalk) component; VHA-8 is required for embryonic and larval viability, for ovulation, and for receptor-mediated endocytosis of yolk protein; VHA-8 is highly expressed in the cytoplasm of excretory canals throughout development, and in the stacked apica…	428.19
WBGene00004266	rab-1	C39F7.4	V	1262630	1263993	N ortholog of the small Ras-like GTPase Rab1; by homology, RAB-1 is predicted to play a role in intracellular vesicle trafficking, and consistent with this broad role, large-scale RNAi screens indicate that rab-1 activity is required for fertility, movement, and survival; in yeast two-hybrid assays, RAB-1 interacts with TIR-1, a C. elegans SARM ortholog that is required for innate immunity; RNAi …	427.71
WBGene00011787	T15H9.1	T15H9.1	II	9617395	9624098		424.52
WBGene00001452	flp-9	C36H8.3	IV	12754527	12757643	Predicted FMRFamide-like peptide neurotransmitter that inhibits action potentials in the pharyngeal muscle when applied to the pharynx of dissected worms and inhibits movement when injected into A. suum; expressed at highest levels prior to adulthood.	416.88
WBGene00001564	gei-7	C05E4.9	V	724208	728105	Predicted isocitrate lyase/malate synthase, an enzyme known to function in the glyoxylate cycle; GEI-7 was identified in a screen for proteins that interact with GEX-3, a homolog of human HEM-2 which is required for embryonic development; GEI-7 is required for embryonic morphogenesis and appears to act downstream of DAF-16 to influence lifespan.	413.8
WBGene00010260	F58E10.3	F58E10.3	V	14008749	14012196		413.12
WBGene00012553	cco-2	Y37D8A.14	III	12905368	12906491		405.07
WBGene00016052	dod-3	C24B9.9	V	2730592	2731096		403.57
WBGene00011273	R53.4	R53.4	II	9967200	9967975		403.46
WBGene00022235	sqd-1	Y73B6BL.6	IV	6324164	6326388		400.38
WBGene00019097	F59B1.2	F59B1.2	V	3633325	3634662		396.97
WBGene00001502	ftt-2	F52D10.3	X	11603634	11605345		394.66
WBGene00014307	F07H5.3	F07H5.3	II	8784461	8785440		385.41
WBGene00017925	F29B9.11	F29B9.11	IV	4659544	4660194		383
WBGene00019537	K08D12.3	K08D12.3	IV	1710255	1711126	K08D12.3 is orthologous to human ZNF9 (CNBP; OMIM:116955, mutated in myotonic dystrophy type 2) and ZCCHC13; like ZNF9, K08D12.3 is most conspicuously expressed in muscle cells; K08D12.3 is required for normal locomotion in mass RNAi assays, as well as for fertility, embryonic and larval viability, and general health.	378.85
WBGene00014095	ZK829.4	ZK829.4	IV	11953212	11955511	ZK829.4 is orthologous to the human gene GLYCINE DECARBOXYLASE PRECURSOR (GLUD1; OMIM:238300), which when mutated leads to disease.	378.41
WBGene00014016	ZK632.9	ZK632.9	III	9824787	9825343		375.03
WBGene00006984	zig-7	F54D7.4	I	4790411	4792502	Predicted secreted protein that is a member of the immunoglobulin superfamily of proteins; loss of zig-7 activity via RNAi has been reported to result in aldicarb resistance; a zig-7::gfp reporter fusion is expressed in body wall muscle.	372.29
WBGene00004410	rla-2	Y62E10A.1	IV	13369391	13370260	Rpa-2 encodes an acidic ribosomal subunit protein P2.	368.01
WBGene00012615	dct-16	Y38H6C.1	V	20493302	20494461		366.85
WBGene00004993	spp-8	C28C12.5	IV	8481645	8483692		366.37
	lec-2	F52H3.7	II	10009530	10015982		365.11
WBGene00001088	dpy-30	ZK863.6	V	12191488	12194343	The dpy-30 gene encodes an essential nuclear protein required for hermaphrodite dosage compensation as well as normal male development; DPY-30 is expressed ubiquitously throughout development and can be detected in two different multiprotein complexes: the SDC complex involved in dosage compensation and a second complex containing NOX-1 (a WD repeat-containing protein) and ASH-2 (a trithorax-rela…	363.21
WBGene00004046	plp-1	F45E4.2	IV	7633336	7634641	Protein containing three PUR repeats that are predicted to bind DNA/RNA and has similarity to the mammalian transcription factor pur alpha; plp-1 is required for embryonic development, development of the pharynx, and affects formation of the intestine; interacts with a Lef-1 site within the end-1 promoter and binding is regulated by phosphorylation.	355.43
WBGene00003964	pdi-3	H06O01.1	I	7015906	7020799	Protein disulfide isomerase (PDI) required for normal cuticle collagen deposition and, subliminally, for maintenance of normal body shape; PDI-3 has both PDI and calcium-dependent transglutaminase activity in vitro, crosslinking proteins through a gamma-glutamyl epsilon-lysine dual residue; PDI-3 is homologous to the human PDI ERp60, as well as a homolog in the dog heartworm Dirofilaria immitis t…	353.5
WBGene00010769	asah-1	K11D2.2	I	12505086	12507616	K11D2.2 is orthologous to the human gene N-ACYLSPHINGOSINE AMIDOHYDROLASE (ASAH; OMIM:228000), which when mutated leads to Farber lipogranulomatosis.	351.86
WBGene00020169	mmaa-1	T02G5.13	II	7099523	7101102		351.49
WBGene00014308	F07H5.4	F07H5.4	II	8786383	8787046		350.73
WBGene00003956	pcp-1	ZK112.1	III	7758657	7761189	Predicted prolylcarboxypeptidase (PRCP); by homology, PCP-1 is predicted to function as a lysosomal serine-type peptidase that hydrolyzes proteins containing a penultimate proline residue.	348.46
WBGene00020393	T10B5.7	T10B5.7	V	1846200	1848015		345.56
WBGene00001921	his-47	B0035.7	IV	11323855	11324441	N H2A histone; by homology, HIS-47 is predicted to function as a nucleosome component required for packaging of DNA into chromatin; replication-dependent histone locus that resides in a histone gene-rich region on chromosome IV.	344.51
WBGene00018731	F53A9.8	F53A9.8	X	8718504	8718848		344.32
WBGene00001240	elo-2	F11E6.5	IV	17466013	17467363	Palmitic acid elongase, homologous to polyunsaturated fatty acid (PUFA) elongases such as ELO-1, that is required for normally rapid growth, normally large body size, fertility, and for the quantitative regulation of the ultradian defecation rhythm; the joint action of ELO-2 with ELO-1 is strongly required for 20-carbon PUFA production and for general viability; elo-2 is most strongly expressed i…	342.04
WBGene00000788	cpz-1	F32B5.8	I	2686640	2689474	Homolog of cathepsin z-like cysteine protease cyclically expressed in hypodermal cells throughout development (along with adult gonad and pharynx) and required for normal molting; CPZ-1 protein is present in cuticle regions shortly before their degradation during ecydsis, and this expression pattern is conserved in Onchocerca volvulus; cpz-1(ok497) and cpz-1(RNAi) worms have defective molting, al…	340.94
WBGene00006728	ubq-2	ZK1010.1	III	12977789	12978409	Bifunctional protein that contains two domains; an N-terminal ubiquitin peptide, and a C-terminal large ribosomal subunit protein L40 peptide.	338.82
WBGene00015064	B0228.7	B0228.7	II	7757119	7758369		338.22
WBGene00018811	pmt-2	F54D11.1	V	4628565	4635252	N experimentally validated N-methyltransferase required for phosphocholine biosynthesis and viability; PMT-2 lacks known mammalian orthologs, but has orthologs in parasitic nematodes, fish, amphibians, echinoderms, plants, alveolata, and bacteria; PMT-2 is distantly paralogous to PMT-1; PMT-2 has a single C-terminal methyltransferase domain, unlike plant enzymes that have two tandem domains, and …	336.88
WBGene00002191	kin-3	B0205.7	I	10734010	10736598	N ortholog of the catalytic subunit of casein kinase II alpha, which in Drosophila and mammals is required for normal circadian rhythms, and which directly phosphorylates the Drosophila PERIOD protein (which itself regulates circadian rhythms); by analogy, KIN-3 might be expected to help regulate heterochronic functions dependent on such proteins as LIN-42.	332.83
WBGene00001426	fkb-1	F36H1.1	IV	11036517	11038123	Homolog of mouse FK506-binding protein 2.	332.68
WBGene00003989	pfn-1	Y18D10A.20	I	12921991	12923534		323.34
WBGene00013025	vha-13	Y49A3A.2	V	14350852	14355699	N ortholog of subunit A of the cytoplasmic (V1) domain of vacuolar proton-translocating ATPase (V-ATPase); VHA-13 is predicted to hydrolyse ATP as part of a cytosolic VHA-12/VHA-13 heterohexamer, whose activity drives the V-ATPase rotor; VHA-13 levels are lowered in mutants with either abnormally low or abnormally high calcineurin levels, and elevated in mutants lacking both calcineurin and calre…	303.64
WBGene00007460	C08F11.13	C08F11.13	IV	13607407	13609851		300.72
WBGene00000182	arf-1.2	B0336.2	III	5716063	5717534	N ADP-ribosylation factor homolog required in vivo for embryonic development, fertility, locomotion, vulval development, and cuticular synthesis; ARF proteins are N-myristoylated GTPases that regulate membrane traffic and the actin cytoskeleton, and that activate both phospholipase D1 (PLD1) and phosphatidylinositol 4-phosphate 5-kinase.	300.55
WBGene00016061	C24G6.6	C24G6.6	V	5505279	5513814		289.71
WBGene00009773	F46B6.8	F46B6.8	V	9791542	9793193		286.63
WBGene00015684	C10G8.8	C10G8.8	V	5324781	5328454		283.13
WBGene00012344	tag-210	W08E3.3	I	13340320	13343923		282.86
WBGene00001685	gpd-3	K10B3.7	X	3112074	3113374	Predicted glyceraldehyde 3-phosphate dehydrogenase that affects embryonic viability; GPD-3 interacts with LIN-2 in two-hybrid assays.	282.76
WBGene00020683	T22D1.4	T22D1.4	IV	6910666	6912849		282.22
WBGene00018343	F42A10.7	F42A10.7	III	6177860	6178633		281.64
WBGene00000371	cco-1	F26E4.9	I	9788738	9789948		280.2
WBGene00007565	clec-48	C14A6.1	V	18157991	18159533		279.77
	rpl-24.2	C03D6.8	I	9665244	9670705		279.09
WBGene00004987	spp-2	T08A9.12	X	7315942	7316721	Spp-2 is orthologous to the human gene INTERFERON GAMMA RECEPTOR 2 (INTERFERON GAMMA TRANSDUCER 1) (IFNGR2; OMIM:147569), which when mutated leads to disease.	276.56
WBGene00021869	Y54G2A.3	Y54G2A.3	IV	3012601	3014438		276.08
WBGene00000881	cyn-5	F31C3.1	I	15036359	15041268	Cyclophilin that is functional in vitro and is predicted to be a secreted protein that is structurally most similar to human cyclophilin B; expressed in the intestine.	275.45
WBGene00022122	trap-1	Y71F9AM.6	I	2928393	2929658		275.44
WBGene00000088	aex-5	F32A7.6	I	14846464	14863527	An ortholog of calcium-dependent serine endoproteinases, the kex2/subtilisin-like proprotein convertase that affects defecation cycle and anterior body contractions; and is expressed in all muscle cells except pharyngeal muscles.	275.41
WBGene00006959	xbp-1	R74.3	III	4193793	4195329	BZIP transcription factor orthologous to yeast Hac1 and mammalian X box-binding protein 1 (XBP-1, OMIM:194355); XBP-1 is required for the unfolded protein response (UPR) that counteracts cellular stress induced by accumulation of unfolded proteins in the endoplasmic reticulum (ER); XBP-1 mRNA is spliced by the IRE-1 endoribonuclease to promote translation of transcriptionally active XBP-1 that po…	273.89
WBGene00010266	dct-18	F58G1.4	II	12931782	12933432		273.58
WBGene00010942	M176.3	M176.3	II	9416933	9418239		271.69
WBGene00010605	K06G5.1	K06G5.1	X	14214860	14219011		269.04
WBGene00011059	R06C1.4	R06C1.4	I	11930714	11931749		269
WBGene00045013	F08A7.1	F08A7.1	IV	17441876	17442035		268.78
WBGene00003658	nhr-68	H12C20.3	V	11573417	11575686		266.65
WBGene00016630	C44B7.10	C44B7.10	II	6888480	6890355		265.61
WBGene00004897	snb-1	T10H9.4	V	6655544	6656484	The snb-1 gene encodes synaptobrevin, a synaptic vesicle protein orthologous to human vesicle-associated membrane protein 1 (VAMP1 OMIM:185880) and 2 (VAMP2 OMIM:185881), and is required for viability and synaptic transmission; SNB-1 is likely to play a role in vesicle docking and/or fusion and is expressed in neurons where it colocalizes with synaptic vesicle proteins RAB-3 and synaptotagmin.	265.57
WBGene00014058	ZK673.2	ZK673.2	II	10448184	10450148		264.66
WBGene00021325	Y34B4A.9	Y34B4A.9	X	5255160	5256819		262.16
WBGene00014003	ZK593.3	ZK593.3	IV	10916584	10917535		258.11
WBGene00019007	F57B10.14	F57B10.14	I	6552833	6553382		254.62
WBGene00012530	Y32F6A.5	Y32F6A.5	V	10451281	10453753		254.1
WBGene00010681	K08F8.1	K08F8.1	II	8743654	8747163		252.74
WBGene00003786	npa-1	VC5.3	V	7075916	7081521	Large polyprotein precursor that is posttranslationally cleaved to multiple units of ~14.5kDa, each of which is a strong binding protein for fatty acids and retinol (Vitamin A); the lipid binding sites of NPA-1-derived peptides are unusually apolar; NPA-1-derived peptides probably are carrier proteins that enable distribution of these lipids within nematodes; NPA-1-derived peptides are also secre…	251
WBGene00006519	tag-174	F54D8.2	III	5081684	5082962		249.73
WBGene00003370	mlc-2	C36E6.5	X	17452306	17456509	Mlc-2 encodes, along with mlc-1 and mlc-4, one of three C. elegans regulatory myosin light chains; MLC-2 is predicted to function as a regulator of myosin ATPase activity, and genetic studies indicate that MLC-2 is nearly essential in hermaphrodites for normal pharyngeal muscle function, but redundant with MLC-1, with which it is nearly identical, for proper bodywall muscle development; according…	248.89
WBGene00010130	vha-14	F55H2.2	III	9507974	9509666	N ortholog of subunit D of the cytoplasmic (V1) domain of vacuolar proton-translocating ATPase (V-ATPase); VHA-14 is a predicted cytosolic rotor (stalk) component.	247.59
WBGene00004023	pho-4	T16D1.2	II	5236235	5238444		247.59
WBGene00008229	C50F4.1	C50F4.1	V	9526705	9529216		247.26
WBGene00004875	smd-1	F47G4.7	I	14048071	14050990		245.45
WBGene00010440	ttr-51	JC8.8	IV	13250644	13252281		245.37
WBGene00001945	his-71	F45E1.6	X	7981326	7982020	N H3 histone required for embryonic viability, body morphology, and larval viability.	245.1
WBGene00008224	C50B8.1	C50B8.1	V	13565844	13568609		244.86
WBGene00001922	his-48	B0035.8	IV	11324689	11325193	N H2B histone; by homology, HIS-48 is predicted to function as a nucleosome component required for packaging of DNA into chromatin; replication-dependent histone locus that resides in a histone gene-rich region on chromosome IV.	243.86
WBGene00009688	F44E5.1	F44E5.1	II	11774052	11774477		243.27
WBGene00009454	F36A2.7	F36A2.7	I	8813751	8814977		242.39
WBGene00001936	his-62	F55G1.3	IV	7486528	7486900	N H2B histone.	242.21
WBGene00001940	his-66	H02I12.6	IV	11400385	11400757	N H2B histone.	241.83
WBGene00011270	R31.2	R31.2	V	11917540	11927383		240.14
WBGene00010424	H36L18.2	H36L18.2	X	12652511	12653443		239.77
WBGene00000785	cpr-5	W07B8.5	V	1132598	1133995	Cysteine protease.	239.44
WBGene00021420	trap-3	Y38F2AR.2	IV	2389440	2390384		238.09
WBGene00012471	Y17G7B.20	Y17G7B.20	II	11977693	11979774		238.06
WBGene00014505	T05E11.9	T05E11.9	IV	11106389	11107551		236.9
WBGene00016435	C35B1.5	C35B1.5	IV	4083586	4084208		235.85
WBGene00001500	ftn-1	C54F6.14	V	7546466	7547580	Ftn-1 encodes one of two C. elegans ferritin heavy chain homologs; ftn-1 activity is essential for normal lifespan under iron stress conditions and, in addition, has been reported to be essential for embryogenesis; an ftn-1::gfp reporter is expressed in the intestine at all stages of development and its expression, as well as that of ftn-1 mRNA, increases under iron stress conditions and in the b…	235.25
WBGene00008205	sams-1	C49F5.1	X	11965884	11969707	N S-adenosyl methionine synthetase; by homology, SAMS-1 is predicted to function as a methyl-group donor in many biochemical reactions; sams-1 expression levels are negatively regulated by dietary restriction (as seen in eat-2 mutant animals), suggesting that increased lifespan due to dietary restriction is due, in part, to reducing the activity of key metabolic enzymes; loss of sams-1 via RNAi c…	232.59
WBGene00002044	hyl-2	K02G10.6	X	4696756	4699433	Predicted transmembrane protein orthologous to Saccharomyces cerevisiae Lag1p (longevity assurance gene), a protein preferentially expressed in young yeasts; by homology, HYL-2 is predicted to have several possible functions, including regulation of lipid, particularly ceramide, biosynthesis, regulation of lipid transport, and regulation of protein translocation in the endoplasmic reticulum ; how…	231.57
WBGene00020016	R11G11.14	R11G11.14	V	521702	524219		231.1
WBGene00004336	ret-1	W06A7.3	V	14824641	14847290		223.85
WBGene00010935	M163.1	M163.1	X	14502413	14503761		223.69
WBGene00018519	F46H5.3	F46H5.3	X	7230434	7238612		223.37
WBGene00004273	rab-10	T23H2.5	I	6457064	6458481	Rab-like GTPase that is a member of the Ras superfamily of small GTPases; rab-10 activity is required, upstream of rme-1, for basolateral endocytic recycling in the intestine, but not in oocytes or coelomocytes; a RAB-10::GFP fusion protein is widely expressed and in the intestine, localizes to endosomes and the Golgi.	222.99
WBGene00004498	rps-29	B0412.4	III	794291	795053	Small ribosomal subunit S29 protein; by homology, RPS-29 is predicted to function in protein biosynthesis; in C. elegans, RPS-29 activity is broadly required for embryonic and germline development, normal body coloration and morphology, normal postembryonic growth rates, and the overall health of the animal.	222.92
WBGene00004811	skr-5	F47H4.10	V	17347889	17350144	The skr-5 gene encodes a homolog of Skp1 in S. cerevisiae that has no known function in vivo, since skr-5(RNAi) animals are at least superficially normal.	220.45
WBGene00000475	cey-4	Y39A1C.3	III	10866830	10868609	Y box-containing protein with no known function in vivo; CEY-4 associates with CGH-1 and CEY-2/3 in cytoplasmic particles of the gonad and early embryo.	220.39
WBGene00012782	Y43C5A.2	Y43C5A.2	IV	10269853	10272662		219.73
WBGene00016594	C42D4.1	C42D4.1	IV	7189173	7190303		217.88
WBGene00002273	lec-10	W01A11.4	V	6488215	6489101	Galectin, a soluble galactose-binding lectin; recombinant lec-10 can bind to sugar in an in vitro assay.	217.72
WBGene00014022	ZK637.2	ZK637.2	III	8887658	8890056		217.67
WBGene00006713	ubc-18	R01H2.6	III	7067641	7068501	N E2 ubiquitin-conjugating enzyme related to human UBCH7 (OMIM:603731); UBC-18 activity is required for normal growth and reproduction, and UBC-18 functions redundantly with LIN-35/Rb and other class B synthetic multivulval (SynMuv) gene products to regulate pharyngeal morphogenesis during embryonic development; ubc-18 transcripts are detected in the germline, embryos, late larval stages, and adu…	216.54
WBGene00004809	skr-3	F44G3.6	V	16121796	16122621	The skr-3 gene encodes a homolog of Skp1 in S. cerevisiae that has no known function in vivo, since skr-3(RNAi) animals are at least superficially normal.	216
WBGene00020158	T02C5.1	T02C5.1	X	2694902	2705861	The T02C5.1 gene encodes a protein that may be involved in apoptosis; it has some similarity to the tumor necrosis factor (TNF) receptor of vertebrates.	214.33
WBGene00019160	H05L03.3	H05L03.3	X	5904586	5905306		213.8
WBGene00008799	F14E5.1	F14E5.1	II	8417593	8419685		213.68
WBGene00002269	lec-6	Y55B1AR.1	III	599509	600365		211.28
WBGene00016655	acbp-1	C44E4.6	I	4635730	4637329	N Acyl-CoA-binding protein; loss of acbp-1 activity via RNAi results in reduced fat content indicating that ACBP-1 plays a role in lipid metabolism.	210.8
WBGene00000040	aco-1	ZK455.1	X	11339799	11343496	N aconitase that is homologous to mammalian iron regulatory protein-1 (IRP1); aco-1 activity is required for normal brood sizes and, under iron stress conditions, for normal lifespan and L4-to-adult growth rates; ACO-1 physically interacts with GEX-3; like IRP1, ACO-1 has aconitase activity and is post-translationally regulated by iron, but, unlike IRP1, it lacks RNA-binding activity; ACO-1 is pr…	210.06
WBGene00011856	T20D3.2	T20D3.2	IV	9329020	9330834		209.69
WBGene00015803	C15H9.9	C15H9.9	X	6122274	6128286		209.49
WBGene00003920	par-5	M117.2	IV	11820474	11821894	PAR-5 is a 14-3-3 protein.	208.5
WBGene00013766	Y113G7B.17	Y113G7B.17	V	20262752	20265101		207.95
WBGene00006915	vha-6	VW02B12L.1	II	11435127	11438370	N ortholog of subunit a of the membrane-bound (V0) domain of vacuolar proton-translocating ATPase (V-ATPase); VHA-6 is orthologous to human ATP6N1A (OMIM:192130), ATP6V0A2, ATP6V0A4 (OMIM:605239, mutated in distal renal tubular acidosis), and TCIRG1 (OMIM:604592, mutated in osteopetrosis); VHA-6 is expressed in germline (P2 through Z3 cells until the comma stage), on the apical surface of postemb…	206.97
WBGene00003091	lys-2	Y22F5A.5	V	10280279	10281441	Lys-2 is one of ten C. elegans lysozyme genes; as such, lys-2 can be predicted to have a role in lysozymal function including immune function.	206.67
WBGene00011015	R04F11.2	R04F11.2	V	12318361	12332166		206.13
WBGene00022382	Y94H6A.10	Y94H6A.10	IV	2709981	2710667		205.08
WBGene00022410	Y97E10C.1	Y97E10C.1	V	7728793	7730269		203.25
WBGene00010317	F59B8.2	F59B8.2	IV	9439063	9440784		202.41
WBGene00009334	F32D8.12	F32D8.12	V	10887848	10891006		202.09
WBGene00009957	F53B2.8	F53B2.8	IV	12526230	12527310		202.02
WBGene00020507	vha-15	T14F9.1	X	2237902	2240249	N ortholog of subunit H of the cytoplasmic (V1) domain of vacuolar proton-translocating ATPase (V-ATPase); VHA-15 and VHA-18 are co-orthologs; VHA-15, along with VHA-2 and probably all V-ATPase subunits, is required for systemic RNAi, probably during endocytotic RNAi uptake; VHA-15 is a predicted cytosolic stator (stalk) component; neurons).	200.86
WBGene00018784	F54A3.5	F54A3.5	II	2224358	2225711		199.66
WBGene00002007	hsp-3	C15H9.6	X	6088970	6092084	Heat shock response 70 (hsp70) protein orthologous to human glucose regulated protein 78 (grp78/BiP, OMIM:138120); HSP-3 likely functions as a molecular chaperone, and is expressed constitutively (expression is not heat inducible) throughout development with greatest abundance during the L1 larval stage; HSP-3 contains a long hydrophobic amino terminus and a carboxyl terminal KDEL sequence sugges…	199.32
WBGene00016027	C23H5.8	C23H5.8	IV	2111887	2113421		198.36
WBGene00002054	ifb-2	F10C1.7	II	5750155	5754109	Nonessential intermediate filament protein; IFB-2 is predicted to function as a structural component of the cytoskeleton; IFB-2 has no obvious function in RNAi assays.	198.33
WBGene00000534	cpi-2	R01B10.1	V	6044044	6051244	Protein that contains a cystatin-like domain.	198.31
WBGene00017660	F21C10.11	F21C10.11	V	9123463	9123784		196.68
WBGene00019466	K07B1.6	K07B1.6	V	9342767	9344191		195.75
WBGene00022776	ZK616.6	ZK616.6	IV	5393831	5394838		195.29
WBGene00009259	F29G6.3	F29G6.3	X	11511483	11518991		194.95
WBGene00011423	T04B2.5	T04B2.5	IV	10056570	10059150		194.65
WBGene00001137	eat-6	B0365.3	V	13126386	13129977	N ortholog of the alpha subunit of a sodium/potassium ATPase, which in turn affects Na+,K(+)-ATPase activity of membranes by affecting the level of the phosphorylated intermediate of the Na+,K(+)-ATPase; EAT-6 affects relaxation of the pharyngeal muscles, fertility (and thus affects feeding); EAT-6 also affects body length, life span, and ASE, ASI and ASJ axonal outgrowth.	194.46
WBGene00000776	cpl-1	T03E6.7	V	16592541	16595320	Member of the cathepsin L-like cysteine protease family required for embryonic viability and normal growth; expressed in eggshells and throughout early embryos, accumulates in intestinal cells during late embryogenesis, and expressed in the cuticle, gonad, and pharynx later in development.	192.69
WBGene00016746	C48B6.10	C48B6.10	I	6923074	6923687		191.29
WBGene00019680	K12H4.5	K12H4.5	III	8044407	8044843		188.13
WBGene00002090	ins-7	ZK1251.2	IV	9682039	9682398	N insulin/IGF-1-like peptide; INS-7 is one of 40 insulin-like peptides in C. elegans; INS-7 likely functions as an agonist for the DAF-2 insulin/IGF-1 receptor, as loss of ins-7 activity via RNAi results in: 1) a significantly increased lifespan that is not further extended in long-lived daf-2 mutant animals, and 2) an increased frequency of dauer formation in animals containing an incompletely p…	187.35
WBGene00012768	Y41E3.10	Y41E3.10	IV	15037291	15039473		187.33
WBGene00005003	spp-18	F27C8.4	IV	9593669	9594402		186.49
WBGene00004810	skr-4	Y60A3A.18	V	19919611	19920418	The skr-4 gene encodes a homolog of Skp1 in S. cerevisiae that has no known function in vivo, since skr-4(RNAi) animals are at least superficially normal.	185.5
WBGene00019895	R05F9.12	R05F9.12	II	4914483	4925234		185.21
WBGene00008149	pyp-1	C47E12.4	IV	9995435	9998897	Pyp-1 encodes, by alternative splicing, three isoforms of an inorganic pyrophosphatase required for embryonic and larval viability, intestinal function, and distal tip cell migration; PYP-1 is catalytically active in vitro, and is expressed in neurons, intestine, and coelomocytes; PYP-1 is orthologous to Drosophila NURF-38, and to human PPA1 (OMIM:179030) and PPA2; by orthology with NURF-38, PYP-…	184.97
WBGene00020604	T20B12.7	T20B12.7	III	7377778	7378972		184.78
WBGene00016258	vha-16	C30F8.2	I	5079917	5082284	N an ortholog of subunit d of the membrane-bound (V0) domain of vacuolar proton-translocating ATPase (V-ATPase); VHA-16 is predicted to mechanically anchor the V-ATPase cytosolic rotor (stalk) to the membrane, while also providing a hub for the V-ATPase transmembrane rotor; vha-16 is expressed in diverse tissues (e.g., excretory cell, pharynx, intestine, hypodermis, and neurons).	182.49
WBGene00001932	his-58	F54E12.4	IV	11339600	11340103	N H2B histone.	181.37
WBGene00019298	K02D7.1	K02D7.1	IV	292424	294676	K02D7.1 is orthologous to the human gene PURINE NUCLEOSIDE PHOSPHORYLASE (NP; OMIM:164050), which when mutated leads to disease.	180.9
WBGene00018764	F53F10.2	F53F10.2	I	3830940	3837767		180.59
WBGene00003963	pdi-2	C07A12.4	X	4524158	4526507		179.76
WBGene00011480	T05E11.3	T05E11.3	IV	11119312	11124819	T05E11.3 encodes the C. elegans ortholog of the Hsp90 family member and endoplasmic reticulum (ER) chaperone GRP94/GP96; loss of T05E11.3 activity via RNAi results in slow growth, larval arrest, uncoordinated locomotion, and weak endocytosis defects; in addition, loss of T05E11.3 expression results in an increase in hsp-4 expression, revealing compensatory regulation amongst ER chaperones; a T05E…	178.5
WBGene00002981	lgg-2	ZK593.6	IV	10933471	10935875	N ortholog of the autophagic budding yeast protein Atg8p; LGG-2 is also homologous the light chain 3 (LC3) subunit of the microtubule-associated proteins 1A and 1B (MAP1A and MAP1B); LGG-2 is predicted to associate with MAP1A and MAP1B and with microtubules and to perhaps play a role in regulating the microtubule-binding activity of MAP1A and MAP1B; LGG-2 has no obvious function in RNAi assays, a…	177.33
WBGene00015755	C14B9.10	C14B9.10	III	8130787	8132367		173.79
WBGene00006928	vit-4	F59D8.2	X	3558826	3563962		173.7
WBGene00003990	pfn-2	F35C8.6	X	5353069	5354111		173.41
WBGene00003063	lpd-7	R13A5.12	III	7573270	7575188	BRCT domain-containing protein that is orthologous to Saccharomyces cerevisiae Nop7p and the vertebrate pescadillo proteins required for nucleolar assembly, ribosome biogenesis, and cell proliferation; loss of lpd-7 activity via RNAi indicates that, in C. elegans, LPD-7 is required for fat storage and for larval growth and development; based upon its similarity to the yeast and vertebrate protein…	171.95
WBGene00006924	vig-1	F56D12.5	II	1321040	1323093	Predicted RNA-binding protein orthologous to Drosophila VIG (Vasa Intronic Gene); vig-1 activity is required for proper function of the let-7 miRNA in vivo and thus, for regulating the transition from late larval to adult cell fates; VIG-1 is a component of the 250 kDa RNA-induced silencing complex (RISC) complex and co-immunoprecipates with both TSN-1, the C. elegans Tudor-SN ortholog, and the l…	170.77
WBGene00021427	Y38F2AR.9	Y38F2AR.9	IV	2388193	2388675		169.33
WBGene00016961	vps-32.1	C56C10.3	II	6589238	6592300		167.2
WBGene00018342	F42A10.6	F42A10.6	III	6173249	6176808		166.72
WBGene00015810	C16A3.5	C16A3.5	III	6380636	6381455		166.21
WBGene00020181	T02H6.11	T02H6.11	II	700487	701133		164.44
WBGene00019249	H28G03.1	H28G03.1	X	5216325	5219051		163.16
WBGene00001386	far-2	F02A9.3	III	9081589	9082425	Protein similar to a class of secreted fatty acid and retinol-binding proteins expressed in parasitic nematodes and secreted in the surrounding tissues of the host; expressed in body wall muscle and vulval cells of adult hermaphrodites, and transcript levels progressively increase during development.	159.88
WBGene00020369	T08H10.1	T08H10.1	V	4483453	4486491		157.1
WBGene00008436	DH11.2	DH11.2	II	8012746	8015185		156.81
WBGene00018151	F37C12.3	F37C12.3	III	7180658	7181837		156.7
WBGene00007609	C15C8.7	C15C8.7	V	12742019	12745029		156.66
WBGene00006537	tbb-2	C36E8.5	III	4015744	4017619	Homolog of mammalian beta-tubulin (TUBB) that is expressed at high levels in the germline; TBB-2 is redundant for embryonic viability, due to its paralog TBB-1; however, unlike its paralog TBB-1 it is preferred for normal microtubule severing by the katanin complex MEI-1/MEI-2; TBB-2 is required together with TBB-1, TBA-1, and tba-2 to make spindle structures in embryos and TBB-2 also affects the…	156.5
WBGene00002264	lec-1	W09H1.6	II	13195456	13199386	Tandem repeat-type galectin in which each galectin domain is homologous to typical vertebrate 14-kDa-type galectins; the two sugar binding sites have distinct sugar binding properties in vitro and lec-1 is expressed most abundantly in the adult cuticle.	156
WBGene00019464	K07B1.4	K07B1.4	V	9323183	9333037		155.69
WBGene00000067	act-5	T25C8.2	III	13604218	13605948	An ortholog of human cytoplasmic actin; and is expressed only in microvillous intestinal cells and excretory cell.	155.08
WBGene00012094	T27E9.2	T27E9.2	III	13457575	13462473		155.07
WBGene00010597	K06A4.7	K06A4.7	V	9489942	9491458		154.34
WBGene00007923	C34C12.4	C34C12.4	III	3467650	3469733		154.15
WBGene00003828	nuc-1	C07B5.5	X	9539839	9542365	The nuc-1 gene encodes a DNase II homolog similar to mammalian and Drosophila DNaseII enzymes and is required for DNA degradation during apoptosis as well as for degradation of dietary DNA during normal feeding; during apoptosis, NUC-1 functions in apoptotic cells at an intermediate stage of DNA degradation, after the killing step, but prior to cell-corpse engulfment.	153.47
WBGene00001604	gln-3	Y105C5B.28	IV	16167742	16170786		153.4
WBGene00019827	mop-25.1	R02E12.2	X	4008037	4022187	Protein orthologous to fission yeast Mo25p, budding yeast Hym1p, Aspergillus nidulans HymA, human CAB39, and human CAB39L; MOP-25.1 is paralogous to MOP-25.2 and (more distantly) MOP-25.3; MOP-25.1 shares a redundant function with MOP-25.2 in fertility and embryonic viability.	153.33
WBGene00015512	C06A8.1	C06A8.1	II	7772496	7777762	C06A8.1 is orthologous to human MSH HOMEO BOX HOMOLOG 1 (MTHFR; OMIM:142983, mutated in homocystinuria).	153.15
	mai-2	B0546.1	IV	3385904	3386901		152.61
WBGene00004068	pnk-1	C10G11.5	I	6295070	6297627		152.53
WBGene00012376	nduf-7	W10D5.2	I	9108164	9110910	W10D5.2 is orthologous to the human gene NADH-UBIQUINONE OXIDOREDUCTASE Fe-S PROTEIN 7 (NDUFS7; OMIM:601825), which when mutated leads to Leigh syndrome (OMIM:256000).	152.1
WBGene00000235	baf-1	B0464.7	III	9467357	9467967	Small, novel protein that is highly conserved amongst metazoa; BAF-1 binds double-stranded DNA nonspecifically in vitro and is essential for proper chromosome segregation, embryogenesis, and gonad development in vivo; biochemical and phenotypic analyses suggest that BAF-1 functions as an intramolecular bridge that mediates nuclear assembly and chromatin capture by the reforming nuclear envelope; …	152.03
WBGene00020246	clic-1	T05B11.3	V	7733602	7734892		151.9
WBGene00012452	Y17D7B.4	Y17D7B.4	V	18776162	18780181		151.21
	pqn-44	F55A12.9	I	5372857	5384511		150.42
WBGene00017374	ttr-41	F10G7.11	II	4727321	4727859		149.51
WBGene00014047	clec-61	ZK666.7	II	10488667	10490435		149.48
WBGene00016721	C46G7.1	C46G7.1	IV	6017983	6034522		148.09
WBGene00019351	K03A1.2	K03A1.2	X	7292084	7295984		147.61
WBGene00017687	ets-4	F22A3.1	X	6519063	6522605		147.28
WBGene00000472	cey-1	F33A8.3	II	11039333	11041132	Protein with a cold-shock/Y-box domain that is expressed in early embryonic blastomeres (at the 15-cell stage, i.e., pre-gastrulation), but is normally repressed in early germline blastomeres by PIE-1; it is predicted to be mitochondrial by phylogenetic profiling.	146.45
WBGene00012204	W02B12.9	W02B12.9	II	11469925	11471949		145.59
WBGene00001955	hlh-11	F58A4.7	III	9622044	9629057		145.4
WBGene00007024	mdt-28	W01A8.1	I	7057168	7059326		144.36
WBGene00022642	ZK6.7	ZK6.7	V	385737	388091		143.97
WBGene00003741	nlp-3	F48C11.3	X	13177775	13178376	Neuropeptide-like protein of the GFxGF family with similarity to orcokinins, highly conserved peptides native to crustaceans that enhance hindgut contractions; NLP-3 is expressed in neurons in the head, pharynx, and vulva, and in the intestine; the precise role of NLP-3 in nervous system function and development is not yet clear.	143.92
WBGene00019354	K03B4.2	K03B4.2	V	4687094	4689221		143.53
WBGene00004788	sft-4	C54H2.5	X	5776210	5780706	Member of the SURF family highly conserved with the mouse Surf-4 gene, and conservation includes an encoded dilysine motif that is implicated in endoplasmic reticulum localization of the mouse protein.	143.5
WBGene00001909	his-35	C50F4.13	V	9544647	9545263	N H2A histone.	142.91
WBGene00018384	F43C11.7	F43C11.7	II	2335933	2337692		142.03
WBGene00007336	C05C12.4	C05C12.4	IV	11246438	11248023		141.02
WBGene00001794	gta-1	K04D7.3	IV	10180630	10194380	The gta-1 gene encodes an ortholog of the human gene GABAT, which when mutated leads to GABA-transaminase deficiency (OMIM:137150).	140.43
WBGene00010780	K11H3.3	K11H3.3	III	9851751	9853720		140.36
WBGene00000263	F23H11.5	F23H11.5	III	908330	910576	The bra-2 gene encodes a homolog of the human BMP receptor-associated molecule (BRAM1), paralogous to bra-1, that may act upon the SMA-6 TGF-beta signalling pathway.	139.83
WBGene00002978	lev-11	Y105E8B.1	I	14621149	14631241	Lev-11 encodes tropomyosin, an actin-binding contractile structural protein orthologous to human TROPOMYOSIN 1 (TPM1; OMIM:191010), which when mutated leads to familial hypertrophic cardiomyopathy; LEV-11 is required for embryonic development, normal body morphology, and locomotion; expressed as multiple tissue-specific isoforms generated by alternative mRNA splicing and promoter use, LEV-11 is d…	139.7
WBGene00017698	F22B7.9	F22B7.9	III	8652481	8653814		139.66
WBGene00015101	B0280.3	B0280.3	III	7123052	7124258		139.33
WBGene00019261	H34I24.2	H34I24.2	III	2842033	2845187		139.11
WBGene00003982	pes-9	R11H6.1	V	14595245	14597045	Zinc metallopeptidase; pes-9 was originally identified in a promoter trap screen for sequences that direct reporter gene expression in specific cell types during C. elegans development; pes-9 sequences direct expression in a limited number of cells in the early embryo and in putative head and tail hypodermal cells in adults; after some confusion, the pes-9 reporter gene fusion was mapped to R11H6…	137.9
WBGene00000276	byn-1	F57B9.5	III	6931934	6935798	Homolog of mammalian BYSTIN-LIKE (BYSL; OMIM:603871).	137.86
WBGene00014046	clec-60	ZK666.6	II	10480072	10481738	C-type lectin protein with no obvious non-nematode orthologs required for normal resistance to infection with Microbacterium nematophilum; clec-60 transcription is induced 6.6-fold by infection with M. nematophilum, making it one of the most strongly infection-responsive genes (second only to tts-1), while not being induced by other pathogens; CLEC-60 is expressed throughout the larval intestine,…	137.09
WBGene00009712	F44G4.2	F44G4.2	II	8996280	8997571		136.61
WBGene00007443	pfd-1	C08F8.1	IV	11146077	11154308	Putative prefoldin subunit 1, orthologous to human PFDN1 (OMIM:604897), that is required for normal microtubule nucleation and growth, embryonic viability, distal tip cell (DTC) migration, and locomotion; PFD-1 is expressed cytoplasmically in most, if not all, tissues; pfd-1(RNAi) animals have sterile progeny and are uncoordinated, and pfd-1(RNAi) embryos show a reduced microtubule growth rate; p…	136.25
WBGene00003162	mdh-1	F20H11.3	III	6606189	6608053	Homolog of malate dehydrogenase that is predicted to be mitochondrial.	135.96
WBGene00021253	Y22D7AL.15	Y22D7AL.15	III	1658199	1659852		135.26
WBGene00011304	mnk-1	R166.5	II	10542345	10554965		134.59
WBGene00017385	F11G11.5	F11G11.5	II	4857910	4859130		134.57
WBGene00010639	K07F5.15	K07F5.15	IV	9865048	9866136	The K07F5.15 gene encodes a small protein that is of ancient origin, and thus is presumably important to eukaryotic life; it is homologous to YNL024C-A (also known as NNL005C) in S. cerevisiae, and has homologs in Drosophila, mammals, and Neurospora, most of which are also small (<100-residue) proteins.	133.52
WBGene00020437	T12A2.2	T12A2.2	III	6248260	6251551		133.35
WBGene00008446	E01G4.3	E01G4.3	II	13460898	13461978		132.96
WBGene00022075	Y69A2AR.3	Y69A2AR.3	IV	2641304	2642113		132.91
WBGene00004302	ran-1	K01G5.4	III	10742691	10747612	Ran-1 encodes the C. elegans Ran GTPase ortholog; ran-1 activity is essential for proper mitotic spindle formation, effective connection between centrosomes and the male pronucleus, nuclear envelope assembly after cell division, and oocyte meiotic maturation; in regulating nuclear envelope dynamics, ran-1 appears to function upstream of MEL-28 by regulating its localization to the nuclear periphe…	132.88
WBGene00012747	Y40H7A.10	Y40H7A.10	IV	15210063	15215587		131.62
WBGene00006920	vha-11	Y38F2AL.3	IV	2307816	2314566	Vha-11 encodes, by alternative splicing, two isoforms of an ortholog of subunit C of the cytoplasmic (V1) domain of vacuolar proton-translocating ATPase (V-ATPase); VHA-11 is a predicted cytosolic stator (stalk) component; VHA-11 is found in dot-like structures around embryonic nuclei, with diffuse distribution in embryonic cytoplasm; in later embryos (comma stage onward), VHA-11 is found in gut …	131.21
WBGene00007689	C18E9.9	C18E9.9	II	8988292	8989463		130.83
WBGene00013311	Y57G11C.15	Y57G11C.15	IV	14822495	14825139		130.16
WBGene00004567	rrn-2.1	F31C3.11	I	15064287	15064440		130.06
WBGene00017964	F31F7.1	F31F7.1	V	6276422	6278141		129.19
WBGene00008915	F17C11.4	F17C11.4	V	10951956	10953448		128.77
WBGene00012166	W01A8.4	W01A8.4	I	7068110	7069187	W01A8.4 encodes the C. elegans ortholog of the NDUFB4/B15 subunit of the mitochondrial NADH dehydrogenase (ubiquinone) complex (complex I).	127.82
WBGene00009045	F22B5.10	F22B5.10	II	8467104	8467923		126.88
WBGene00013308	nuo-3	Y57G11C.12	IV	14796377	14797475	The nuo-3 locus encodes two distinct, non-overlapping proteins: Y57G11C.12a (homologous to human C3orf10/BRICK1, a component of the WAVE1 complex) and Y57G11C.12b (a putative NADH-ubiquinone oxidoreductase alpha subunit, homologous to human NDUFA6 [OMIM:602138]).	126.63
WBGene00001682	gpc-2	F08B6.2	I	6757756	6758177	Gpc-2 encodes one of two C. elegans heterotrimeric G protein gamma subunits; gpc-2 is required, along with its partner GPB-1, a G protein beta subunit, for proper mitotic spindle positioning and orientation during early embryonic cell divisions; to date, GPC-2 expression has been reported in electrically excitable cells (all neurons and muscles).	126.42
WBGene00015778	C14F11.1	C14F11.1	X	6240913	6242665		125.77
WBGene00017347	F10E7.5	F10E7.5	II	7111916	7112903		125.74
WBGene00001155	ech-6	T05G5.6	III	9751339	9752822		125.61
WBGene00018195	btb-16	F39E9.2	II	3296903	3297980		125.34
WBGene00010579	K05C4.2	K05C4.2	I	14720583	14724726		124.82
WBGene00009578	F40F8.5	F40F8.5	II	11132784	11134852		123.42
WBGene00006649	tth-1	F08F1.8	X	8422418	8423673	Thymosin beta ortholog that contains four functionally distinct thymosin beta repeats; in vitro, TTH-1 binds multiple actin monomers as well as filamentous actin suggesting that, as its homology predicts, TTH-1 plays a direct role in regulating actin polymerization and cytoskeletal organization in C. elegans; consistent with this, loss of tth-1 activity via a deletion mutation that removes upstre…	122.78
WBGene00012253	clec-50	W04E12.8	V	19747789	19750752		122.62
WBGene00022793	ZK686.3	ZK686.3	III	7767498	7768991	ZK686.3 is orthologous to the putative tumor suppressor N33 (OMIM:601385, associated with homozygous deletion in metastatic prostate cancer and with loss of function in other tumors); lso homologous to the S. cerevisiae dolichyl-diphosphooligosaccharide-protein glycotransferase gamma chain (34-kD) subunit, OST3.	122.17
WBGene00021348	Y37E3.4	Y37E3.4	I	2064977	2065483	Protein that is similar to the Serf (small EDRK-rich factor) proteins present in a wide variety of species, including yeast, Drosophila, and vertebrates.	121.48
WBGene00009664	F43G9.1	F43G9.1	I	8605253	8608626		121.21
WBGene00019900	R05G6.7	R05G6.7	IV	7503605	7507881		120.81
WBGene00012113	T28B8.1	T28B8.1	I	8133884	8135033		120.47
WBGene00012358	W09D6.5	W09D6.5	III	11088368	11099833		119.82
WBGene00045516	F43D2.7	F43D2.7	V	14638924	14639440		118.71
WBGene00003225	mev-1	T07C4.7	III	10334157	10337423	Mev-1 is orthologous to the human gene SUCCINATE DEHYDROGENASE COMPLEX, SUBUNIT C, INTEGRAL MEMBRANE PROTEIN, 15KD (SDHC; OMIM:602413), which when mutated leads to familial nonchromaffin paragangliomas type 3.	118.59
WBGene00019846	R03G5.5	R03G5.5	X	7798895	7799722		118.05
WBGene00006730	uev-1	F39B2.2	I	14790230	14790921	Ubiquitin-conjugating enzyme (UBC or E2) variant that contains the characteristic UBC motif, but lacks the critical active-site cysteine residue necessary for catalytic activity; as loss of UEV-1 function via RNA-mediated interference (RNAi) does not result in any abnormalities, the precise role of UEV-1 in C. elegans development and/or behavior is not yet known; UEV-1 does, however, interact wit…	117.56
WBGene00012608	Y38F1A.6	Y38F1A.6	II	12994266	12996480		117.47
WBGene00007463	C08H9.2	C08H9.2	II	9886467	9891003		115.72
WBGene00044737	ttr-45	JC8.14	IV	13254204	13255262		115.55
WBGene00005001	spp-16	F32D8.9	V	10898441	10901247		114.23
WBGene00001886	his-12	ZK131.6	II	13821106	13821490	N H2A histone; his-12 is contained within the histone gene cluster HIS3.	113.81
WBGene00004807	skr-1	F46A9.5	I	9470759	9475160	The skr-1 gene encodes a homolog of Skp1 in S. cerevisiae that is required for the restraint of cell proliferation, progression through the pachytene stage of meiosis, and the formation of bivalent chromosomes at diakinesis.	113.56
WBGene00014204	ccdc-47	ZK1058.4	III	3916909	3918786		113.41
WBGene00020784	tat-4	T24H7.5	II	6234436	6244186		113.03
WBGene00017852	F27C1.2	F27C1.2	I	5430166	5431452		112.56
WBGene00017926	F29C4.2	F29C4.2	IV	126728	127625		112.43
WBGene00045416	Y37H2A.14	Y37H2A.14	V	18143702	18144585		112.1
WBGene00002083	inf-1	F57B9.6	III	6929974	6931889	Protein with high similarity to eukaryotic initiation factor 4A.	112.04
WBGene00009992	F53F4.10	F53F4.10	V	13624606	13625558	F53F4.10 is orthologous to the human gene NADH-UBIQUINONE OXIDOREDUCTASE FLAVOPROTEIN 2 (NDUFV2; OMIM:600532), which when mutated is associated with susceptibility to Parkinson disease (OMIM:168600); F53F4.10 protein is predicted to be mitochondrial.	111.92
WBGene00020950	W02F12.5	W02F12.5	V	6707041	6709086		111.87
WBGene00001915	his-41	C50F4.5	V	9545494	9546810	N H2B histone.	111.86
WBGene00011668	clec-47	T09F5.9	V	15175723	15176302		111.46
WBGene00019619	K10C2.3	K10C2.3	X	6444145	6448956		111.3
WBGene00010993	R03E1.2	R03E1.2	X	14163020	14164430		110.98
WBGene00021960	Y57E12AM.1	Y57E12AM.1	V	7063153	7063644		110.95
WBGene00007786	rmd-2	C27H6.4	V	9983894	9986210		110.19
WBGene00013144	Y53C12B.2	Y53C12B.2	II	9738903	9742806		109.75
WBGene00000066	act-4	M03F4.2	X	4960521	4969328	N actin isoform that is most similar to act-2 in amino acid sequence; an act-4 reporter gene is expressed in body wall and vulval muscles and the spermatheca.	109.61
WBGene00017984	F32D1.5	F32D1.5	V	4369335	4371351		108.91
WBGene00004268	rab-5	F26H9.6	I	9308427	9310212	Rab-5 encodes the C. elegans Rab5 GTPase ortholog; RAB-5 activity is required for receptor-mediated yolk endocytosis and thus, for embryonic development; rab-5 mutations also affect localization of P granules and of PAR-2, as well as the cytoplasmic appearance of cells in the early embryo and larval development.	108.78
WBGene00019682	K12H4.7	K12H4.7	III	8048350	8051082		108.6
WBGene00014253	ZK1320.3	ZK1320.3	II	9659172	9660364		107.78
WBGene00001890	his-16	ZK131.10	II	13817667	13818052	N H2A histone; his-16 is contained within the histone gene cluster HIS3.	107.64
WBGene00009396	clec-65	F35C5.8	II	12901202	12903244		107.47
WBGene00006460	tag-93	F25D1.1	V	10532867	10536206		106.17
WBGene00022200	Y71H10A.2	Y71H10A.2	X	2933352	2937732		106.12
WBGene00013378	Y62E10A.10	Y62E10A.10	IV	13380354	13381891		105.89
WBGene00018803	fbxa-24	F54D10.2	II	3816508	3818231		105.81
WBGene00011884	enol-1	T21B10.2	II	8930904	8933719	T21B10.2 is orthologous to human ENOLASE 1 (also CRYSTALLIN, TAU; ENO1; OMIM:172430), which when mutated leads to spherocytic red cell enolase deficiency.	105.8
WBGene00010408	H19N07.4	H19N07.4	V	11119790	11122556	N integral membrane protein with acyl-CoA:diacylglycerol o-acyltransferase activity when expressed in yeast; H19N07.4 belongs to the MBOAT protein family, whose biochemically characterized members transfer fatty acids or acetate to membrane-associated hydroxyl-bearing substrates such as cholesterol, diacylglycerol, long-chain alcohols, or alginate; MBOAT proteins include MOM-1 and its Drosophila …	105.04
WBGene00004320	rbx-1	ZK287.5	V	9689688	9690587	The rbx-1 gene encodes an ortholog of the mammalian RING box protein RBX1 (or ROC1), which interacts with several cullins and is a subunit of both the von Hippel-Lindau (VHL) tumor suppressor complex and of the SCF ubiquitin-ligase (E3) complex.	104.74
	dnj-13	F54D5.8	II	11538818	11551996		104.62
WBGene00015295	acl-12	C01C10.3	X	7439356	7442525		104.53
WBGene00021852	Y54F10AM.8	Y54F10AM.8	III	2503435	2507962		102.26
WBGene00007855	C31H5.4	C31H5.4	I	9042261	9042591		102.02
	fbxa-60	T12B5.10	III	944859	946265		101.83
WBGene00003473	mtl-1	K11G9.6	V	6691353	6691846	Mtl-1 encodes one of two C. elegans metallothioneins, small, cysteine-rich, metal-binding proteins; MTL-1 functions in metal detoxification and homeostasis and in stress adaptation; in addition, mtl-1 plays a role in regulating growth and fertility; mtl-1 is constitutively expressed in the terminal bulb of the pharynx and expression is induced in larval intestinal cells following exposure to cadm…	101.73
WBGene00017591	F19C7.1	F19C7.1	IV	4605775	4609670		101.28
WBGene00001917	his-43	F08G2.2	II	13827234	13827618	N H2A histone.	101.17
WBGene00004076	pod-2	W09B6.1	II	1143913	1152705	N acetyl-CoA carboxylase; by sequence similarity, POD-2 is predicted to catalyze the first step in de novo fatty acid biosynthesis; pod-2 is required for proper embryonic polarity and for osmotic protection of the eggshell; pod-2 activity is also required for molting.	100.99
WBGene00020166	T02G5.7	T02G5.7	II	7075552	7077127	The T02G5.7 gene encodes a homolog of the human gene ACAT1, which when mutated leads to alpha-methylacetoaceticaciduria (OMIM:203750).	100.71
WBGene00001385	far-1	F02A9.2	III	9080277	9081096	Fatty acid/retinol binding protein; expressed throughout development with highest expression levels in L3 stage larvae and in adult males.	100.69
WBGene00011102	R07E3.1	R07E3.1	X	10339157	10341072		100.6
WBGene00011510	T05H10.6	T05H10.6	II	8062672	8073302	N ortholog of the human gene PYRUVATE DEHYDROGENASE (LIPOAMIDE) ALPHA 1 (PDHA1; OMIM:312170), which when mutated leads to Leigh syndrome (OMIM:256000); the T05H10.6 protein is predicted to be mitochondrial with 68% accuracy.	99.96
WBGene00006397	taf-13	C14A4.10	II	10604951	10605534	Predicted member of the transcription initiation factor IID, 18kDa subunit family with similarity to Drosophila Taf13.	99.95
WBGene00004736	sca-1	K11D9.2	III	10811647	10816727	The sca-1 gene encodes a sarco-endoplasmic reticulum Ca[2+] ATPase homolog that is required for development and muscle function; lso a ortholog of human ATP2A1 (OMIM:108730), which when mutated leads to Darier-White disease (OMIM:124200).	99.79
WBGene00019744	M02H5.8	M02H5.8	V	449741	450439		99.59
WBGene00015823	C16B8.3	C16B8.3	X	3968015	3968617		98.81
WBGene00000390	cdc-42	R07G3.1	II	7616382	7618167	RHO GTPase which controls polarity of both individual cells and developing embryos by regulating the localization of PAR proteins; CDC-42 is expressed at hypodermal cell boundaries; cdc-42 expression levels are unusually stable, with relatively little variation between adults, dauers, and L3 larvae, or between wild-type and daf-2(e1370ts) or daf-16(m26) mutant adults.	98.36
WBGene00007955	C35C5.3	C35C5.3	X	11545040	11547488		97.92
WBGene00011734	T12D8.6	T12D8.6	III	13623172	13624052		97.73
WBGene00002202	kin-19	C03C10.1	III	4083977	4086616	Serine/threonine kinase orthologous to human casein kinase I, alpha 1 (CSNK1A1, OMIM:600505); KIN-19 appears to be a component of the non-canonical Wnt signaling pathway that regulates endoderm formation in the early embryo; kin-19(RNAi) and mom-2(RNAi) enhance apr-1(RNAi), but not RNAi of each other.	97.51
WBGene00008857	F15D3.7	F15D3.7	I	11578630	11579584		97.47
WBGene00004888	smo-1	K12C11.2	I	1340678	1344695	Smo-1 encodes the C. elegans ortholog of SUMO, a small ubiquitin-like moiety that, when attached to protein substrates, regulates their subcellular localization and activity; n essential gene: loss of its activity results in embryonic and larval lethality; in addition, smo-1 mutants have defects in synaptonemal complex disassembly and bivalent formation, enhance meiotic defects of zhp-3::gfp muta…	97.14
WBGene00016393	C34B2.8	C34B2.8	I	10685810	10687047		97.12
WBGene00009192	F27E5.1	F27E5.1	II	10139520	10141311		96.42
WBGene00001441	fkh-9	K03C7.2	X	3816840	3826944	Member of the forkhead domain transcription factor family.	95
WBGene00002271	lec-8	R07B1.10	X	9850142	9851309		94.77
WBGene00006704	ubc-7	F58A4.10	III	9629991	9631070	N E2 ubiquitin-conjugating enzyme; by homology, UBC-7 is predicted to function in the covalent attachment of ubiquitin molecules to protein substrates via its association with an E3 ubiquitin-protein ligase; loss of ubc-7 activity via large-scale RNAi screens results in no obvious abnormalities.	94.76
WBGene00016496	C37C3.2	C37C3.2	V	7854971	7857914		94.53
WBGene00010503	K02C4.5	K02C4.5	II	8078386	8087116		94.26
WBGene00003372	mlc-4	C56G7.1	III	3389907	3393780	Mlc-4 encodes, along with mlc-1 and mlc-2, one of three C. elegans regulatory myosin light chains; mlc-4 appears to encode the sole C. elegans regulatory light chain for nonmuscle myosin and during development, mlc-4 activity is required maternally for cytokinesis in meiosis and mitosis and for establishment of some aspects of anterior-posterior polarity in the early embryo; further, RNA interfer…	94.13
WBGene00021024	W04C9.2	W04C9.2	I	488618	489908		93.74
WBGene00022734	ZK418.5	ZK418.5	III	7072658	7073776		93.65
WBGene00010124	F55G11.4	F55G11.4	IV	12973604	12975560		93.15
WBGene00002162	isp-1	F42G8.12	IV	8133769	8136038	Rieske iron sulphur protein (ISP) which is a subunit of the mitochondrial complex III in the mitochondrial membrane; the subunits are highly conserved in all mitochondria and aerobic bacteria; mitochondrial complex III catalyses electron transport from ubiquinol to cytochrome c; isp-1 mutants show low oxygen consumption, a decreased sensitivity to reactive oxygen species and increased lifespan su…	93.14
WBGene00002272	lec-9	C16H3.2	X	17600384	17601416	Predicted lectin that affects embryonic viability.	93.04
WBGene00001558	gdi-1	Y57G11C.10	IV	14787128	14792848	Member of the Rab GDP dissociation inhibitor (GDI) family with high similarity to Drosophila Gdi; expressed around the pharyngeal, vulval, and tail regions.	92.75
WBGene00001749	gst-1	R107.7	III	9059237	9060094	Putative glutathione S-transferase of the pi class; GST-1 is required for sperm to normally migrate towards a PUFA-based signal exuded by oocytes; gst-1(RNAi) hermaphrodites are infertile, both through aberrant loss of their own sperm and through failure of males to effectively inseminate them.	92.43
WBGene00017023	D1022.4	D1022.4	II	7456179	7457268		92.19
WBGene00004062	pmp-5	T10H9.5	V	6662174	6665798		92.18
WBGene00012961	Y47H10A.5	Y47H10A.5	I	12095785	12097929		92.11
WBGene00020981	W03D2.6	W03D2.6	IV	4056661	4058295		91.84
WBGene00018963	ucr-1	F56D2.1	III	5592087	5594740		91.78
WBGene00013219	Y54G11A.11	Y54G11A.11	II	14349684	14357432		91.66
WBGene00010326	F59C6.5	F59C6.5	I	10519346	10520749		91.08
WBGene00018491	F46E10.10	F46E10.10	V	6515258	6516511		90.83
WBGene00003511	mxl-3	F46G10.6	X	13349571	13350726		90.23
WBGene00001648	goa-1	C26C6.2	I	7522111	7526710	N ortholog of the heterotrimeric G protein alpha subunit Go (Go/Gi class) that affects normal locomotion, egg-laying, and male mating; it genetically interacts with the egl-30 pathway, and is expressed in all neurons and sex-specific muscles.	89.92
WBGene00023159	W06H8.5	W06H8.5	V	6221231	6223756		89.91
WBGene00022170	Y71H2AM.5	Y71H2AM.5	III	2786106	2788018		89.6
WBGene00015811	C16A3.6	C16A3.6	III	6379390	6380598		89.36
WBGene00045397	Y54G2A.52	Y54G2A.52	IV	2797057	2798473		89.18
WBGene00010333	F59E10.3	F59E10.3	II	10872810	10873694	Zeta subunit of the coatomer (COPI) complex; in mass RNAi assays, F59E10.3 is required for embryonic, larval, and adult viability, for fertility, and for normal osmoregulation.	88.92
WBGene00007696	tram-1	C24F3.1	IV	10219401	10221253		88.81
WBGene00044221	F41G3.18	F41G3.18	II	6760622	6775114		88.7
WBGene00045171	K09E9.5	K09E9.5	X	15619412	15619543		88.09
WBGene00001303	emo-1	F32D8.6	V	10896631	10897121	N ortholog of S. cerevisiae Sec61p gamma subunit, which is required for translocation of secreted and membrane proteins into the endoplasmic reticulum; EMO-1 is required for oogenesis and ovulation.	87.16
WBGene00004490	rps-21	F37C12.11	III	7189070	7189567	Small ribosomal subunit S21 protein; by homology, RPS-21 is predicted to function in protein biosynthesis; in C. elegans, RPS-21 activity is required for embryonic and germline development, as well as the overall health of the animal.	86.97
WBGene00008414	D2030.4	D2030.4	I	7580940	7581625	D2030.4 encodes the C. elegans ortholog of the NDUFB7/B18 subunit of the mitochondrial NADH dehydrogenase (ubiquinone) complex (complex I).	86.86
WBGene00011849	T19H5.4	T19H5.4	II	9486309	9488180		86.17
WBGene00004898	snb-2	F23H12.1	V	12344203	12345896		86.06
WBGene00006927	vit-3	F59D8.1	X	3567384	3572537	Vitellogenin, a precursor of the lipid-binding protein related to vertebrate vitellogenins and mammalian ApoB-100, a core LDL particle constituent (OMIM:107730); VIT-3 is a major yolk component, but as loss of VIT-3 activity via RNA-mediated interference (RNAi) does not result in any abnormalities, VIT-3 likely functions redundantly with other vitellogenins to provide essential nutrients to the d…	85.89
WBGene00021497	Y40C5A.4	Y40C5A.4	IV	7349288	7364201		85.68
WBGene00001030	dnj-12	F39B2.10	I	14756844	14758775	This gene encodes a protein containing a DnaJ ("J") domain.	85.4
WBGene00000912	daf-16	R13H8.1	I	10750558	10776689	Transcription factor of the HNF-3/forkhead family (orthologous to mammalian AFX, FKHR, and FKHRL1) that acts in an insulin-mediated pathway to affect dauer formation, and that also affects life span and reproduction; DAF-16 can interact with CBP-1 in vitro, and interacts genetically both with other genes in the insulin signaling and with the nuclear hormone receptor DAF-12; daf-16 is broadly expr…	85.26
WBGene00018036	F35C8.5	F35C8.5	X	5365781	5367540		84.65
WBGene00017445	F14B8.2	F14B8.2	X	6904727	6904977		84.31
WBGene00000879	cyn-3	Y75B12B.5	V	15188421	15190902	N abundantly expressed cyclophilin A isoform with peptidyl-prolyl isomerase activity in vitro, which closely resembles the prototypical CypA and is thus likely to be a member of the cytosolic CsA-binding cyclophilin subfamily; cyn-3 is exclusively expressed in the single anterior excretory cell, and is dispensable for viability and gross morphology in mass RNAi screens.	84.06
WBGene00001935	his-61	F55G1.10	IV	7485731	7486201	N H2A histone.	83.69
WBGene00019017	F57F4.4	F57F4.4	V	6401351	6408767		83.52
WBGene00009213	thn-1	F28D1.3	IV	12380071	12380825		83.01
	pbs-3	Y38A8.2	II	4954485	4955415		82.47
WBGene00014001	ZK593.1	ZK593.1	IV	10909884	10913047		82.3
WBGene00020865	T27E4.7	T27E4.7	V	9074758	9076613		82.05
WBGene00001446	flp-3	W07E11.2	X	10083938	10103996	Flp-3 encodes nine copies of a GTMRFamide-containing peptide that is predicted to function as a neuropeptide that inhibits pharyngeal action potential in a manner similar to octopamine without having a significant effect on basal resting membrane potential; expressed in three pairs of neurons IL1D, OL1, URB.	81.29
WBGene00017304	F09F7.7	F09F7.7	III	5553467	5554890		81.17
WBGene00011944	T23D8.3	T23D8.3	I	9973369	9976304	N ortholog of yeast and human LTV1 that inhibits DHC-1 in vivo; in mass RNAi assays, T23D8.3 is required for embryonic and larval development, normally large brood sizes, and normally fast growth.	80.44
WBGene00016947	C55B7.11	C55B7.11	I	6503361	6513843		80.21
WBGene00010809	M01F1.3	M01F1.3	III	3502821	3505210		79.91
WBGene00003214	mel-32	C05D11.11	III	6440086	6442942	Serine hydroxymethyltransferase; by homology, MEL-32 is predicted to catalyze the biochemical reaction that converts serine to glycine and in the process transfers a methyl group to tetrahydrofolate and, thus, into the one-carbon pool used for a variety of cellular metabolic processes; in C. elegans MEL-32 activity is required maternally for embryonic development past the 100-cell stage.	79.9
WBGene00018475	F45E12.5	F45E12.5	II	7308683	7310055		79.81
WBGene00002055	ifc-1	F37B4.2	V	2881383	2883752	Nonessential intermediate filament protein; IFC-1 is predicted to function as a structural component of the cytoskeleton; IFC-1 has no function in RNAi assays.	79.26
WBGene00017301	F09F7.4	F09F7.4	III	5555359	5557274		79.22
WBGene00011639	T09A5.12	T09A5.12	II	7864003	7870093		79.16
WBGene00003934	pat-10	F54C1.7	I	5018769	5020166	Pat-10 encodes body wall muscle troponin C, the calcium-binding component of the troponin complex of actin thin filaments; PAT-10 is essential for muscle contraction and thus for completion of embryonic morphogenesis and elongation; by homology, PAT-10 likely functions to regulate body wall muscle contraction in response to changes in intracellular calcium; PAT-10 is expressed in body wall muscle…	78.98
WBGene00014017	ZK632.10	ZK632.10	III	9826023	9827076		78.24
WBGene00022749	ZK484.3	ZK484.3	I	6068527	6070126		77.88
	cps-6	C41D11.8	I	4446593	4448464		77.86
WBGene00016162	C27D6.4	C27D6.4	II	5179015	5187553		77.66
WBGene00006715	ubc-20	F40G9.3	III	188836	190944		77.41
WBGene00011486	T05E12.3	T05E12.3	V	17076872	17077947		77.23
WBGene00010870	M05B5.2	M05B5.2	I	7172473	7174122		77.18
WBGene00001156	ech-7	Y105E8A.4	I	14367593	14369759		77.03
WBGene00001581	gfi-1	F57F4.3	V	6392522	6399904	Protein that contains 21 ET modules; interacts with unc-68 in yeast two-hybrid assays.	76.95
WBGene00000200	arx-2	K07C5.1	V	10335436	10338327	Arx-2 encodes the C. elegans ortholog of the Arp2 subunit of the actin-related protein (Arp)2/3 complex.	76.4
	cct-7	T10B5.5	V	1872243	1875526		76.03
WBGene00015956	C18B2.5	C18B2.5	X	3606727	3611082		75.81
WBGene00023432	K12B6.9	K12B6.9	V	6291438	6292538		75.44
WBGene00003371	mlc-3	F09F7.2	III	5564980	5567343	N essential myosin light chain; large-scale RNAi screens indicate that mlc-3 activity is required for both embryonic and postembryonic development, as well as for normal locomotion and egg laying.	75.12
	kin-10	T01G9.6	I	8288950	8291069		74.98
WBGene00016379	C33H5.13	C33H5.13	IV	7791691	7792208		74.47
WBGene00012910	Y46G5A.20	Y46G5A.20	II	12810953	12816372		74.42
WBGene00012362	W09D10.4	W09D10.4	III	10711446	10716073		74.34
WBGene00019495	sdz-24	K07E8.3	II	658674	659873		74.16
WBGene00014492	R166.6	R166.6	II	10542345	10554965		73.98
WBGene00023485	ttr-49	E02C12.13	V	9355477	9356488		73.82
WBGene00013238	trap-4	Y56A3A.21	III	11920596	11921501		73.62
WBGene00019986	R09F10.1	R09F10.1	X	8323531	8324983		73.56
WBGene00007153	clec-41	B0365.6	V	13134931	13138066		73.23
WBGene00002015	hsp-16.1	T27E4.8	V	9087217	9087775	16-kD heat shock protein (HSP) that is a member of the hsp16/hsp20/alphaB-crystallin (HSP16) family of heat shock proteins, and that is identical to the protein encoded by hsp-16.11; an hsp-16.1 reporter fusion, expressed broadly but most strongly in muscle and hypodermis, is induced solely in response to heat shock or other environmental stresses; expression is detectable in somatic tissues in p…	73.23
WBGene00008741	F13D12.6	F13D12.6	II	11739371	11748519	F13D12.6 is orthologous to the human gene SIMILAR TO PROTECTIVE PROTEIN FOR BETA-GALACTOSIDASE (GALACTOSIALIDOSIS) (PPGB; OMIM:256540), which when mutated leads to disease.	73.2
WBGene00022297	Y76B12C.3	Y76B12C.3	IV	1973704	1975609		73.02
WBGene00014252	ZK1320.2	ZK1320.2	II	9657797	9658933		72.95
	cct-5	C07G2.3	III	4491599	4508083		72.63
WBGene00002074	ima-3	F32E10.4	IV	7556651	7561650	Ima-3 encodes one of three C. elegans importin alpha nuclear transport factors and the importin alpha that is most similar to the alpha3-subtype; ima-3 activity is required throughout development: during oogenesis, ima-3 is essential for progression past pachytene of meiotic prophase I and for proper organization of the nuclear pore complex (NPC) as well as association of P granules with the NPC;…	72.4
WBGene00003163	mdl-1	R03E9.1	X	6742347	6743857	Basic helix-loop-helix (bHLH) protein similar to the vertebrate MAD transcriptional regulators; in vitro, MDL-1 can heterodimerize, and bind an E-box DNA sequence, with MXL-1, a C. elegans MAX-like bHLH protein; when expressed in rat embryonic fibroblasts, MDL-1 is able to suppress c-MYC/RAS-induced cell transformation, in a manner dependent upon an intact, predicted SIN3 interaction domain; mdl-…	72.11
WBGene00022678	ZK180.4	ZK180.4	IV	4511888	4513314		72.08
WBGene00009142	F26A3.4	F26A3.4	I	7656979	7658288		72.05
WBGene00003924	pas-3	Y110A7A.14	I	5105112	5106207	Pas-3 encodes that affects embryonic viability, growth, fertility, and locomotion.	72.05
WBGene00008506	F01G10.1	F01G10.1	IV	10243561	10245723	The F01G10.1 gene encodes an ortholog of the human gene TRANSKETOLASE (TKT; OMIM:606781), which when mutated leads to Wernicke-Korsakoff syndrome (OMIM:277730).	72.02
WBGene00012602	Y38E10A.24	Y38E10A.24	II	12678943	12679310		71.71
WBGene00011875	T20G5.14	T20G5.14	III	10218837	10222735		71.64
WBGene00020417	nuo-2	T10E9.7	I	6530145	6533032		71.61
WBGene00015756	C14C6.2	C14C6.2	V	563135	564312		71.54
WBGene00009783	rer-1	F46C5.8	II	8811278	8812531		71.5
	pqn-52	M01E11.4	I	5566353	5570082		71.33
WBGene00015346	C02F5.3	C02F5.3	III	8245810	8247178		71.3
WBGene00014086	ZK809.3	ZK809.3	IV	11652370	11655440		71.25
	pas-1	C15H11.7	V	14421560	14422598		70.92
	clc-1	C09F12.1	X	11047446	11049158		70.65
WBGene00006779	unc-43	K11E8.1	IV	10324240	10348937	Unc-43 encodes the C. elegans type II calcium/calmodulin-dependent protein kinase (CaMKII) ortholog; unc-43 activity is required for a number of processes, including locomotion, neuronal cell fate specification and regulation of synaptic density, egg laying, defecation, and meiotic maturation; in regulating some of these processes, unc-43 acts in concert with MAPKKK and G protein signaling pathwa…	70.64
WBGene00003749	nlp-11	ZK1320.10	II	9689583	9691863		70.61
WBGene00011953	T23F11.1	T23F11.1	III	4650358	4653895		70.4
WBGene00017982	F32D1.2	F32D1.2	V	4346079	4346411		70.25
WBGene00012005	T24H10.7	T24H10.7	II	9113137	9132129		70.16
WBGene00022127	yop-1	Y71F9B.3	I	2730002	2731455		70.16
WBGene00017358	F10E9.7	F10E9.7	III	8279027	8306275		70.09
WBGene00008980	tag-299	F20D1.10	X	14979293	14980038		69.98
WBGene00021888	Y54G2A.23	Y54G2A.23	IV	2927511	2928420	Y54G2A.23 is orthologous to the human gene ARGININE-RICH PROTEIN (ARMET; OMIM:601916), which has been found mutated in solid tumors of many different types, including pancreatic tumors.	69.86
WBGene00012739	Y40B1B.7	Y40B1B.7	I	13426471	13428461		69.85
WBGene00017088	E01A2.6	E01A2.6	I	4137166	4138953		69.83
WBGene00008745	F13E6.1	F13E6.1	X	10675634	10677038		69.77
WBGene00008311	rskn-2	C54G4.1	I	8014436	8024418		69.72
WBGene00000554	cnb-1	F55C10.1	V	11375767	11377766	N ortholog of calcineurin B, the regulatory subunit of the protein phosphatase 2B with four EF-hand motifs for calcium binding, that binds TAX-6 (a calcineurin A ortholog) in a calcium-dependent manner; CNB-1 binds calcium, enhances the phosphatase activity of TAX-6 in vitro, promotes transcription of rcn-1, and is required for normal cuticle formation, sperm morphology, and brood size.	69.67
WBGene00012158	ucr-2.1	VW06B3R.1	X	12018351	12021135		69.59
WBGene00003903	pab-2	F18H3.3	X	13522184	13527336	Polyadenylate-binding protein 1 homolog with high similarity to human PABP 1.	69.49
WBGene00021879	clec-83	Y54G2A.14	IV	2839373	2841431		69.44
WBGene00002335	let-60	ZK792.6	IV	11688196	11691058	Member of the GTP-binding RAS protooncogene family; let-60 activity is required for viability, vulval development, spicule development, germ line meiotic progression, posterior development of the hypodermis, chemotaxis, sex myoblast migration, and muscle membrane extension; let-60 acts genetically downstream of let-23 with respect to vulval development and upstream of the MAPK pathway with respec…	69.33
WBGene00000298	cat-4	F32G8.6	V	10564849	10576391	N ortholog of the human GTP cyclohydrolase I gene (GCH1; OMIM:600225), which when mutated leads to dystonia; CAT-4 is involved in serotonin and dopamine biosynthesis that affects movement, mating behavior, foraging behavior, and cell migration; CAT-4 acts in the same genetic pathway as flp-1.	69.32
WBGene00012351	W09C5.1	W09C5.1	I	13626509	13628437		69.22
WBGene00003746	nlp-8	D2005.2	I	7800445	7801816		69.18
WBGene00006912	vha-3	Y38F2AL.4	IV	2314579	2315987	Vha-3 and vha-2 encode an ortholog of subunit c of the membrane-bound (V0) domain of vacuolar proton-translocating ATPase (V-ATPase); the protein encoded by vha-2 and vha-3 (VHA-2/3) is identical; VHA-2/3 is a predicted V-ATPase transmembrane rotor component; VHA-1 and VHA-2/3 comprise a closely related family of subunit c co-orthologs, predicted to carry protons from the cytosol to a-subunits (V…	68.4
WBGene00003751	nlp-13	E03D2.1	V	4236403	4238018	Predicted neuropeptide of the MSFamide family; expressed primarily in neurons or in the endocrine/secretory cells, and expression includes pharyngeal neurons that modulate pharyngeal pumping of food.	68.39
WBGene00010337	F59F4.2	F59F4.2	X	15841492	15842293		68.11
WBGene00018393	F43E2.5	F43E2.5	II	7359898	7364045	Methionine sulfoxide-S-reductase (MsrA) with experimentally confirmed activity.	67.99
WBGene00017071	D2096.3	D2096.3	IV	8366520	8375353		67.87
WBGene00015605	C08E3.13	C08E3.13	II	1631997	1632319	Novel protein; expression studies indicate that C08E3.13 expression is positively regulated by signaling through the DBL-1/TGF-beta signaling pathway; in situ hybridization experiments reveal that C08E3.13 transcripts are expressed in the intestine and the vulva.	67.82
WBGene00009595	F40F12.7	F40F12.7	III	9914156	9915713		67.64
WBGene00017565	F18E3.7	F18E3.7	V	7433381	7435013	D-aspartate oxidase (DASPO), paralogous to C47A10.5 and F20H11.5; recombinant F18E3.7 protein has DASPO acvitity on acidic D-amino acid substrates (e.g., D-aspartate, D-glutamate, or N-methyl-D-aspartate/NMDA), with highest catalytic efficiency on D-aspartate or D-glutamate; F18E3.7 is required for viability in mass RNAi assays.	67.54
WBGene00009829	F47G9.1	F47G9.1	V	11323956	11326943		67.54
WBGene00019937	R07E4.3	R07E4.3	X	5953409	5953743		67.09
WBGene00000293	cap-2	M106.5	II	10869110	10872533	The beta subunit of actin capping protein that regulates actin cytoskeleton assembly and establishment of initial asymmetry in the embryo; it is expressed in the cytoplasm of all cells in the embryo.	66.79
WBGene00018427	F44E7.5	F44E7.5	V	5778800	5780905		66.77
WBGene00020031	R12E2.2	R12E2.2	I	4178812	4182159		66.59
WBGene00009796	F46G10.1	F46G10.1	X	13310148	13311734		66.58
WBGene00019805	R01B10.3	R01B10.3	V	6044044	6051244		66.42
WBGene00016450	clec-5	C35D10.14	III	4881875	4883541		65.57
WBGene00008607	F09B12.3	F09B12.3	X	15095254	15097874		65.42
WBGene00012434	Y11D7A.10	Y11D7A.10	IV	9258917	9259743		65.17
WBGene00019301	K02D10.1	K02D10.1	III	8769416	8776048		65.15
WBGene00022078	Y69A2AR.7	Y69A2AR.7	IV	2601137	2607378		65.01
WBGene00008492	F01D5.1	F01D5.1	II	13996857	13997500		64.86
WBGene00001946	his-72	Y49E10.6	III	12367354	12368046	N H3 histone required for embryonic viability.	64.55
WBGene00007646	C17E4.9	C17E4.9	I	9431240	9433817		64.5
WBGene00000150	apm-1	F55A12.7	I	5342182	5344727	The apm-1 gene encodes an adaptin: specifically, it encodes an ortholog of the mu1-II subunit of adaptor protein complex 1 (AP-1).	64.46
WBGene00018138	folt-2	F37B4.7	V	2872448	2875599	Putative folate transporter; FOLT-2 is orthologous to human SLC19A1 (OMIM:600424), SLC19A2 (OMIM:603941, mutated in thiamine-responsive megaloblastic anemia syndrome), and SLC19A3 (OMIM:606152, mutated in biotin-responsive basal ganglia disease); heterologously expressed FOLT-2 does not significantly transport folate; FOLT-2 has no obvious function in mass RNAi assays, perhaps because of genetic …	64.45
WBGene00022784	tag-277	ZK652.3	III	7858904	7859441		64.43
WBGene00021486	lbp-9	Y40B10A.1	V	2068448	2069143		64.38
WBGene00001993	hpd-1	T21C12.2	III	10535409	10537565	Putative 4-hydroxyphenylpyruvate dioxygenase required for normally short lifespan and for negative regulation of the dauer larval stage, with loss of hpd-1 function prolonging lifespan and promoting dauer formation; (perhaps evolutionarily conserved) target of transcriptional activation by DAF-16; HPD-1 is orthologous to human HPD (OMIM:609695, mutated in tyrosinemia type III), and is paralogous …	64.33
	pqn-59	R119.4	I	373573	381905		64.19
	vha-19	Y55H10A.1	IV	3369192	3378128		64.03
WBGene00010730	K10C3.2	K10C3.2	I	9847396	9851783		63.84
WBGene00010507	K02E2.6	K02E2.6	V	20375967	20377424	123-residue protein resembling retroviral aspartyl proteases; K02E2.6 mRNAs are expressed somatically, and are normally lowered by DCR-1 and the DCR-1 interactors DRH-3, RRF-3, ERI-1, ERI-3, and ERI-5 (via degradation of K02E2.6 transcripts into small RNAs); K02E2.6 has no obvious function in mass RNAi assays.	63.6
WBGene00018216	F40A3.1	F40A3.1	V	7891510	7895488		63.54
WBGene00011046	R05H10.7	R05H10.7	II	14855430	14856911		63.37
WBGene00012015	T25B9.9	T25B9.9	IV	10769622	10777727		62.98
WBGene00010697	uda-1	K08H10.4	V	10004663	10007454		62.86
WBGene00015122	B0302.5	B0302.5	X	17193216	17195034		62.8
WBGene00045411	C25F9.11	C25F9.11	V	19432408	19433023		62.78
WBGene00017719	F22F7.1	F22F7.1	V	2127532	2130047		62.54
WBGene00016118	C25H3.9	C25H3.9	II	5690104	5691324	C25H3.9 encodes the C. elegans ortholog of the NDUFB5/SGDH subunit of the mitochondrial NADH dehydrogenase (ubiquinone) complex (complex I).	62.49
WBGene00021050	W05H9.3	W05H9.3	X	6252234	6253739		62.42
WBGene00000976	dhs-13	F36H9.3	V	1765837	1771728	Short-chain dehydrogenase predicted to be mitochondrial.	62.17
WBGene00022487	fbxa-21	Y119D3B.9	III	1236004	1237038		62.17
WBGene00010828	M02B1.3	M02B1.3	IV	12836476	12840643		62.13
WBGene00007016	mdt-15	R12B2.5	III	5828507	5833697	Mdt-15 encodes, by alternative splicing, two isoforms of a Mediator subunit orthologous to human MED15 (OMIM:607372, deleted in DiGeorge syndrome); together with NHR-49 and SBP-1, MDT-15 is required for normal fat accumulation, for expression of fatty acid (FA) desaturase genes (fat-5, fat-6, and fat-7), for normal levels of mono- and polyunsaturated FAs (PUFAs), and for viability, fecundity, mob…	61.9
WBGene00011392	sbt-1	T03D8.3	V	20823102	20824274		61.81
WBGene00000198	art-1	C15F1.6	II	6970606	6972176	A protein similar to synaptic glycoprotein SC2 from mammals.	61.69
WBGene00010896	M28.5	M28.5	II	10657937	10658550		61.68
WBGene00018117	F36H12.1	F36H12.1	IV	5290835	5293678		61.2
WBGene00010783	K11H3.6	K11H3.6	III	9847521	9848008		60.73
WBGene00004356	rhi-1	F46H6.1	X	4508479	4510933		60.53
WBGene00018522	F46H5.7	F46H5.7	X	7238625	7242911		60.46
WBGene00006433	sdhb-1	F42A8.2	II	9350632	9352720	Sdhb-1 encodes the C. elegans ortholog of human succinate dehydrogenase subunit B (SDHB; OMIM:185470, mutations lead to extraadrenal pheochromocytoma) which contains several iron-sulfur (Fe-S) clusters and functions to transfer electrons from the A (SDHA) subunit to the membrane-associated C (SDHC) subunit; RNAi screens indicate that sdhb-1 activity is essential for embryonic and larval developme…	60.24
WBGene00010545	K03H1.10	K03H1.10	III	9923070	9924690		60.11
WBGene00001875	his-1	T10C6.14	V	16042492	16042804	N H4 histone; his-1 is contained within the histone gene cluster HIS1; transcript analysis suggests that it encodes the major class of H4 transcripts.	60.09
WBGene00011289	R102.2	R102.2	IV	10687564	10688108		60.04
WBGene00001333	erm-1	C01G8.5	I	5284062	5291608	The erm-1 gene encodes an ortholog of the ERM family of cytoskeletal linkers with approximately equal similarity to ezrin, radixin and moesin.	59.99
WBGene00019521	K08B12.2	K08B12.2	V	6249154	6252436		59.87
WBGene00019730	M02D8.4	M02D8.4	X	8748374	8750910		59.84
WBGene00007192	B0491.5	B0491.5	II	11343632	11345660		59.52
WBGene00004279	rab-21	T01B7.3	II	8714082	8714945	Rab GTPase most closely related to the Drosophila and vertebrate Rab21 GTPases and Saccharomyces cerevisiae VPS21; by homology, RAB-21 is predicted to be involved in membrane trafficking/vesicle transport; loss of rab-21 activity via RNAi results in 7-8% embryonic lethality.	59.43
WBGene00000102	akt-1	C12D8.10	V	10248875	10255028	N ortholog of the serine/threonine kinase Akt/PKB; akt-1 genetically interacts with the insulin signaling pathway and functions to regulate such processes as dauer larval development and salt chemotaxis learning; an AKT-1::GFP fusion protein is widely expressed beginning in late stage embryos and continuing through adulthood; expression is seen in head, tail, and dorsal and ventral cord neurons, …	58.89
WBGene00015232	B0511.6	B0511.6	I	10624452	10628376	DEAD-box helicase; loss of B0511.6 activity via RNAi indicates that B0511.6 activity is required for larval development.	58.6
WBGene00002137	inx-15	R12E2.9	I	4159016	4161114		58.6
WBGene00007557	C14A4.6	C14A4.6	II	10593453	10594700		58.49
WBGene00002118	ins-35	K02E2.4	V	20370925	20371689	Ins-35 encodes one of several insulin-related peptides.	58.41
WBGene00002979	lfe-2	C46H11.4	I	5027154	5041153	N inositol (1,4,5) triphosphate-3-kinase (IP3K); lfe-2 activity is required for normal levels of hermaphrodite fertility and for tissue-specific negative regulation of the LET-23 signaling pathway that controls spermathecal dilation and ovulation; in vitro, LFE-2 can exhibit catalytic activity, converting IP3 to IP4; an lfe-2::GFP transcriptional fusion is expressed in the adult spermatheca and i…	58.07
WBGene00000991	dhs-28	M03A8.1	X	6818392	6823225	N ortholog of human 17-BETA-HYDROXYSTEROID DEHYDROGENASE 4 (HSD17B4; OMIM:601860, mutated in D-bifunctional protein deficiency), which contains a C-terminal SCP-2 sterol transfer domain; the deletion allele dhs-28(ok450) is superficially wild-type.	58.06
WBGene00000869	cyc-1	C54G4.8	I	8014436	8024418	Component of complex III ( cytochrome c reductase) required for normal ATP production; reduction of ATP production by cyc-1(RNAi) decreases growth rate and body size, slows behavior, and increases lifespan; cyc-1 encodes a protein predicted by Eisenberg and coworkers, with 52% accuracy, to be mitochondrial	57.97
WBGene00016209	C29E4.12	C29E4.12	III	7940988	7941542		57.75
WBGene00007331	C05C10.4	C05C10.4	II	9931766	9936817		57.72
WBGene00001459	flp-16	F15D4.8	II	13235213	13237260	Predicted FMRFamide-like peptide neurotransmitter that inhibits action potentials in the pharyngeal muscle when applied to the pharynx of dissected worms.	57.72
WBGene00010471	cdr-6	K01D12.12	V	12412482	12413675		57.71
WBGene00017675	F21F3.6	F21F3.6	I	4906823	4914050		57.68
WBGene00008371	D1054.3	D1054.3	V	10771425	10772807		57.64
WBGene00020909	W01A11.1	W01A11.1	V	6499206	6504164		57.46
WBGene00012968	Y48A6B.7	Y48A6B.7	III	11012447	11026448		57.37
WBGene00006727	ubq-1	F25B5.4	III	5940192	5946074		57.36
WBGene00006701	ubc-1	C35B1.1	IV	4103012	4106256	N E2 ubiquitin-conjugating enzyme that contains a novel 40 amino acid C-terminal tail, and is homologous to Saccharomyces cerevisiae RAD6/UBC2 which is involved in DNA repair; although loss of UBC-1 activity via RNA-mediated interference (RNAi) does not result in any abnormalities, UBC-1 is able to complement the DNA repair defects of a Saccharomyces cerevisiae rad6 null mutant, suggesting that U…	57.33
WBGene00001005	dlc-1	T26A5.9	III	6462848	6463721	Dynein light chain 1, required for viability, that inhibits DHC-1 in vivo; DLC-1 is 92-95% identical to its orthologs human DYNLL1 (OMIM:601562) and DYNLL2 (OMIM:608942); DLC-1 is paralogous to DLC-2/-6; DLC-1 is expressed in adult body wall muscle, and in larval and adult pharynx, posterior intestine, and nervous system (e.g., ventral nerve cord, head neurons, and tail neurons); dlc-1 is probabl…	57.2
WBGene00022574	ZC239.16	ZC239.16	II	3224764	3225280		57.09
WBGene00001999	hrp-1	F42A6.7	IV	3336922	3338863	The hrp-1 gene encodes a homolog of the human DRPLA gene (OMIM:125370), which when mutated leads to dentatorubral-pallidoluysian atrophy or to Haw River syndrome (OMIM:140340).	56.74
WBGene00007555	tag-242	C14A4.1	II	10579874	10580965		56.71
WBGene00010458	K01C8.6	K01C8.6	II	8277552	8278447		56.7
WBGene00022169	Y71H2AM.4	Y71H2AM.4	III	2786106	2788018		56.69
WBGene00017691	ilys-5	F22A3.6	X	6533446	6536797		56.57
WBGene00016970	C56E6.2	C56E6.2	II	6524876	6526283		56.53
WBGene00008860	F15D4.3	F15D4.3	II	13237312	13237815	N ortholog of human C20orf52/ROMO1 and budding yeast Mgr1p; F15D4.3, with YMEL-1, is predicted to comprise a mitochondrial inner membrane heterodimeric complex; however, F15D4.3 has no obvious function in mass RNAi assays.	56.53
WBGene00010943	M176.4	M176.4	II	9420401	9421899		56.53
WBGene00017361	F10E9.12	F10E9.12	III	8324645	8325498		56.49
WBGene00007824	C30H6.7	C30H6.7	IV	17380587	17382181		56.47
WBGene00001851	hif-1	F38A6.3	V	20775800	20780650	N ortholog of the mammalian hypoxia-induced factor HIF-1, and is required for survival in hypoxic environments (1% oxygen) that have no effect on wild-type C. elegans.	56.23
WBGene00004096	pqm-1	F40F8.7	II	11142674	11152488	C2H2-type zinc finger and leucine zipper-containing protein that is upregulated in response to oxidative stress induced by paraquat treatment; PQM-1 may function as a stress-responsive transcription factor.	56.23
WBGene00000277	cab-1	C23H4.1	X	12199486	12212972	Novel protein which has a C-terminal motif weakly homologous to mouse NPDC-1 and is involved in synaptic regulation; it is expressed in various neurons including ventral cord and tail ganglion neurons; it physically interacts with AEX-3, which is a guanine nucleotide exchange factor for the Rab3 GTPase.	56.19
WBGene00000210	asg-2	C53B7.4	X	6841211	6842036	Homolog of subunit G of the membrane-bound F0 proton channel portion of ATP synthase (mitochondrial respiratory chain [MRC] complex V); asg-2 activity is required for growth at a normally high rate and for normal osmoregulation; in addition, asg-2 activity is required for response to hermaphrodite contact, the first step in a series of stereotypical male mating behaviors; an ASG-2::GFP fusion loc…	56.18
WBGene00004014	phb-1	Y37E3.9	I	2071353	2072551	Phb-1 encodes one of two subunits of the mitochondrial prohibitin complex; loss of phb-1 activity via RNAi indicates that phb-1 function is required for mitochondrial biogenesis and maintenance and for embryonic, germline, and somatic gonad development.	56.13
WBGene00002274	lec-11	F38A5.3	IV	6588171	6590157	Predicted member of the galectin family that shares highest similarity with lec-7 through lec-10 within the C-terminal tail and also shares a higher relative histidine content in common with lec-7 through lec-10; can bind sugar in vitro.	56.06
WBGene00017789	F25E5.8	F25E5.8	V	7435393	7436943		55.92
WBGene00000041	aco-2	F54H12.1	III	7973645	7977730	N aconitase homolog that is required for embryonic viability, fertility, locomotion, and vulval morphogenesis, and perhaps for normal lifespan; ACO-2 is predicted to be mitochondrial.	55.56
WBGene00011733	T12D8.5	T12D8.5	III	13625898	13626411		55.34
WBGene00001938	his-64	F22B3.1	IV	11407086	11407467	N H4 histone.	55.3
WBGene00014258	ZK1320.9	ZK1320.9	II	9684017	9686642		55.18
WBGene00012634	Y38H6C.23	Y38H6C.23	V	20551016	20551626		55.03
WBGene00009666	F43G9.3	F43G9.3	I	8612721	8615124		54.98
WBGene00005663	srs-2	C47E12.1	IV	10003697	10005942	Predicted cytoplasmic seryl-tRNA synthetase (SerRS), a class II aminoacyl-tRNA synthetase that catalyzes the attachment of serine to its cognate tRNA and is thus required for protein biosynthesis; in C. elegans, SRS-2 activity is required for embryonic and germline development and normal postembryonic growth rates.	54.6
WBGene00007882	C33A12.3	C33A12.3	IV	9510724	9512988		54.52
WBGene00021088	W08E12.7	W08E12.7	IV	3295130	3297023		54.46
WBGene00011936	T22H2.6	T22H2.6	I	11701620	11703672	N ortholog of human progranulin (OMIM:138945, mutated in ubiquitin-positive frontotemporal dementia); granulin participates in various developmental events (cavitation in preimplantation embryos and male-specific brain differentiation), promotes granulation and neovascularization during wound healing, and is strongly expressed in various tumors.	54.31
WBGene00001444	flp-1	F23B2.5	IV	9136913	9146191	Flp-1 can encode up to seven distinct, yet highly similar, FMRFamide-related peptides (FaRPs), small neuromodulatory peptides that are characterized by a C-terminal Arg-Phe-amide motif; in C. elegans, FLP-1 peptides are required for regulation of several behaviors, including well-coordinated, sinusoidal movement and the transition between active and inactive states of egg-laying; receptors for th…	54.28
WBGene00007630	C16C10.11	C16C10.11	III	4152024	4152874		54.08
WBGene00006438	tag-60	C01F6.6	IV	9119078	9130362	Tag-60/C01F6.6 encodes, by alternative splicing, five isoforms of an ortholog of Drosophila SIP1 and of human PDZK1 (OMIM:603831) and PDZD3 (OMIM:607146); TAG-60 is required for normally short lifespan and for normal acetylcholine neurotransmission; TAG-60 is expressed in larval and adult pharynx, intestine, excretory cell, and tail cells.	54.07
WBGene00018459	F45D11.14	F45D11.14	II	1004621	1006481		53.9
WBGene00044026	W02B12.15	W02B12.15	II	11464809	11469540		53.9
WBGene00018460	F45D11.15	F45D11.15	II	1010449	1012288		53.88
WBGene00014109	ZK856.8	ZK856.8	V	10201825	10203457		53.71
WBGene00018562	F47D12.6	F47D12.6	III	6286577	6287238		53.69
WBGene00044396	ZK1290.14	ZK1290.14	II	7554025	7554775		53.69
WBGene00011743	T13F2.2	T13F2.2	IV	9796663	9797330		53.55
WBGene00016670	ilys-3	C45G7.3	IV	2464479	2465399		53.43
WBGene00004310	ras-1	C44C11.1	II	12344704	12352139	Ras-1 is orthologous to the human gene UNKNOWN (PROTEIN FOR MGC:21928) (RRAS2; OMIM:600098), which when mutated leads to disease.	53.37
WBGene00007973	C36B1.6	C36B1.6	I	8732238	8733427		53.35
WBGene00009430	F35E12.6	F35E12.6	V	13734097	13736228		53.24
WBGene00002025	hsp-60	Y22D7AL.5	III	1619730	1625790	Mitochondrial-specific chaperone that is a member of the GroE/Hsp10/60 superfamily of molecular chaperones; hsp-60 is believed to be involved in the mitochondrial unfolded protein response, as hsp-60 expression, normally broadly detected during development, is greatly increased in response to treatments that disrupt mitochondrial protein handling; loss of hsp-60 activity via RNAi results in sever…	52.9
WBGene00015413	C04C3.3	C04C3.3	IV	3399666	3403901	C04C3.3 encodes the C. elegans ortholog of the pyruvate dehydrogenase complex E1 beta subunit (PDHB); by homology to mammalian enzymes, the product of C04C3.3 is predicted to function in mitochondria to catalyze the irreversible decarboxylation of pyruvate to acetyl-CoA.	52.8
WBGene00011737	T12G3.1	T12G3.1	IV	12034222	12037022		52.69
WBGene00008601	F09A5.4	F09A5.4	X	13152742	13169997		52.66
WBGene00000159	aps-1	F29G9.3	V	6017952	6018856	N adaptin: specifically, it encodes an ortholog of the sigma1 subunit of adaptor protein complex 1 (AP-1).	52.46
WBGene00002010	hsp-6	C37H5.8	V	4824082	4826746	Mitochondrial-specific chaperone that is a member of the DnaK/Hsp70 superfamily of molecular chaperones; hsp-6 is believed to be involved in the mitochondrial unfolded protein response, as hsp-6 expression, normally broadly detected from the L1 larval through adult stages of development, is greatly increased in response to treatments that disrupt mitochondrial protein handling; loss of hsp-6 acti…	52.15
WBGene00017734	F23C8.5	F23C8.5	I	2415133	2420405	The F23C8.5 gene encodes an ortholog of the human gene ELECTRON TRANSFER FLAVOPROTEIN BETA SUBUNIT (ETFB), which when mutated leads to glutaricaciduria type IIB (OMIM:130410).	52.04
WBGene00001920	his-46	B0035.9	IV	11325988	11326300	N H4 histone.	51.75
WBGene00018461	F45D11.16	F45D11.16	II	1016267	1018106		51.47
WBGene00004015	phb-2	T24H7.1	II	6251363	6256026	Phb-2 encodes one of two subunits of the mitochondrial prohibitin complex; loss of phb-2 activity via RNAi indicates that phb-2 function is required for mitochondrial biogenesis and maintenance and for embryonic, germline, and somatic gonad development.	51.44
WBGene00009180	nurf-1	F26H11.2	II	14390302	14407807		51.37
WBGene00020868	T27F7.3	T27F7.3	II	4990816	4993568		51.29
WBGene00007707	C25A1.5	C25A1.5	I	10177169	10178912		51.26
	pas-6	CD4.6	V	5583217	5584332		51.26
WBGene00013654	Y105C5B.15	Y105C5B.15	IV	15951869	15954799		51.22
WBGene00020557	T19B4.3	T19B4.3	I	5678634	5691506		51.16
WBGene00004798	sip-1	F43D9.4	III	10505990	10506686	Member of the small heat shock family of proteins; loss of sip-1 function via antisense or large-scale RNAi experiments results in embryonic lethality and in a small but reproducible reduction in lifespan in otherwise long-lived animals, respectively, suggesting that sip-1 plays a role in embryonic development as well as regulation of adult lifespan; in addition, expression of sip-1 in E. coli is…	50.86
WBGene00000281	cah-3	K05G3.3	X	16487423	16489313	Putative carbonic anhydrase, closely similar to its paralog CAH-5; cah-3 is expressed in intestine and head (including neurons) of L3 larvae through adults, and its transcription is moderately stimulated by DBL-1 and SMA-2; CAH-3 is bound by CKU-80 in two-hybrid assays, but has no obvious function in mass RNAi assays.	50.82
WBGene00015809	C16A3.4	C16A3.4	III	6381573	6382966		50.74
WBGene00021820	Y53G8B.4	Y53G8B.4	III	3112418	3127107	Y53G8B.4 encodes, by alternative splicing, two isoforms of a putative Mg(2+) transporter orthologous to Drosophila SPICT and to human NIPA1 (OMIM:608145, mutated in hereditary spastic paraplegia), NIPA2 (OMIM:608146), NPAL1, and ICHTHYIN (OMIM:609383, mutated in congenital ichthyosis); like NIPA1, Y53G8B.4 is predicted to electrogenically import Mg(2+) to the cytoplasm; like SPICT, Y53G8B.4 might…	50.65
WBGene00006529	tba-2	C47B2.3	I	12964666	12966864	N alpha-tubulin.	50.54
WBGene00010484	K01H12.1	K01H12.1	IV	9707135	9707637	Small protein conserved in diverse eukaryotes, with a CSL motif (a probable zinc finger, sometimes found associated with the N-terminal domain of DnaJ protein); K01H12.1 is probably a small subunit or ancillary protein of RNA polymerase II Elongator or of a hypothetical diphthamide synthase complex; K01H12.1 is orthologous to to mammalian DESR1 (diphtheria toxin and Pseudomonas exotoxin A sensiti…	50.37
WBGene00011977	T24B8.3	T24B8.3	II	9059308	9061059		50.37
WBGene00007226	C01G6.4	C01G6.4	II	9271220	9272964		50.15
WBGene00021369	siah-1	Y37E11AR.2	IV	3744050	3747301		49.93
WBGene00002363	let-92	F38H4.9	IV	11858401	11860430	Homolog of PP2AC, the catalytic subunit of protein phosphatase 2A (PP2A), identified genetically in screens for essential genes on chromosome IV; LET-92 may regulate a number of signal transduction pathways as it is required for embryogenesis, larval development, Ras-mediated vulval development, and axonal guidance in the DD and VD neurons; let-92 interacts genetically with sur-6 which encodes a …	49.83
WBGene00020799	T25D10.1	T25D10.1	II	6403431	6404982		49.61
WBGene00044167	C36A4.11	C36A4.11	III	3840573	3841129		49.57
WBGene00003065	lpd-9	T21C9.5	V	10579280	10580659	Novel protein conserved amongst C. elegans, C. briggsae, and C. remanei; loss of lpd-9 activity via RNAi indicates that LPD-9 is required for fat storage and for larval growth and development.	49.57
WBGene00008914	F17C11.2	F17C11.2	V	10948203	10949042		49.52
WBGene00011330	T01D3.6	T01D3.6	V	13716828	13720382		49.51
WBGene00009880	F49C12.11	F49C12.11	IV	9319354	9321068		49.49
WBGene00019779	M60.2	M60.2	X	8241996	8247808		49.43
WBGene00016020	sptl-1	C23H3.4	II	51071	57576	C23H3.4 encodes a putative serine palmitoyltransferase required for normal embryonic and larval developement, locomotion, and speed of growth.	49.32
WBGene00012853	Y44A6D.2	Y44A6D.2	V	20784858	20787799		49.32
WBGene00021872	clec-85	Y54G2A.6	IV	2854342	2855453		49.22
WBGene00001262	emb-8	K10D2.6	III	5188695	5199638	.Emb-8 encodes the C. elegans NADPH-cytochrome P450 reductase ortholog; by homology, EMB-8 is predicted to function in the enzymatic reduction of the cytochrome P450 monooxygenase enzymes that play a role in fatty acid modification; during embryonic development, emb-8 activity is essential for normal interactions between the pronucleus/centrosome complex and the posterior cortex and thus, for pro…	49.15
WBGene00011487	T05E12.6	T05E12.6	V	17084967	17089992		49.15
WBGene00003700	nhr-110	Y46H3D.5	V	1622636	1624434	Member of the nuclear hormone receptor family.	49.15
WBGene00000473	cey-2	F46F11.2	I	5619569	5620671	Cold-shock/Y-box domain-containing protein; by homology, CEY-2 is predicted to function as either an RNA-binding protein involved in translation or RNA processing, or a DNA-binding protein involved in transcriptional regulation; cey-2 mRNA is expressed maternally in the early embryo, in a pattern characteristic of class II maternal RNAs, which are initially detected throughout the embryo but rest…	48.93
WBGene00001457	flp-14	Y37D8A.15	III	12910389	12914811	Flp-14 encodes four copies of a single FMRFamide-related short peptide neurotransmitter; FLP-14 can increase pharyngeal action potential frequency, although its exact role in C. elegans neurotransmission is not yet clear.	48.89
WBGene00009505	F37B12.3	F37B12.3	II	9039752	9041326		48.88
WBGene00006921	vha-12	F20B6.2	X	4191067	4193134	N ortholog of subunit B of the cytoplasmic (V1) domain of vacuolar proton-translocating ATPase (V-ATPase); VHA-12 is orthologous to human ATP6V1B1 (OMIM:192132, mutated in distal renal tubular acidosis with progressive sensorineural deafness) and ATP6V1B2 (OMIM:606939); VHA-12 and TAG-300/Y110A7A.12 are co-orthologs; VHA-17, like VHA-1 and VHA-12, antagonizes EFF-1-mediated cell fusion in hypoder…	48.83
WBGene00010897	lact-3	M28.6	II	10652273	10657723	Beta-lactamase domain-containing protein that contains a predicted signal sequence; loss of lact-3 activity via RNAi has been reported to result in reduced fat content.	48.82
WBGene00003952	pbs-6	C02F5.9	III	8243038	8244014	The pbs-6 gene encodes a homolog of mammalian PSMB1.	48.74
WBGene00021883	Y54G2A.18	Y54G2A.18	IV	2891553	2892494		48.62
WBGene00015168	tag-320	B0403.4	X	7066294	7068513		48.57
WBGene00000831	ctl-2	Y54G11A.5	II	14297198	14301952	Ctl-2 encodes one of three C. elegans catalases; CTL-2 exhibits catalase and peroxidase activity in vitro, and thus likely functions in vivo as an antioxidant enzyme that protects cells from reactive oxygen species; ctl-2 activity is required for normal lifespan as well as for the extended lifespan seen in daf-2 mutant animals; in addition, ctl-2 is required for normal egg-laying capacity and for…	48.53
WBGene00009353	sdhd-1	F33A8.5	II	11049045	11049839	F33A8.5 is orthologous to the human gene SUCCINATE DEHYDROGENASE COMPLEX, SUBUNIT D, INTEGRAL MEMBRANE PROTEIN (SDHD; OMIM:602690), which when mutated leads to disease.	48.31
WBGene00018361	F42G8.10	F42G8.10	IV	8128924	8130237		48
	rcn-1	F54E7.7	III	5682296	5684049		47.84
	wwp-1	Y65B4BR.4	I	537124	542202		47.61
	hsp-16.11	T27E4.2	V	9090090	9090580		47.54
WBGene00002879	let-754	C29E4.8	III	7948766	7951844	Let-754 was identified in screens for ethyl methane sulfonate-induced lethal mutations on chromosome III; the let-754 mutation results in mid larval lethality; the molecular identity of let-754 is not yet known.	47.42
WBGene00019946	R08C7.2	R08C7.2	IV	4447323	4449872		47.4
WBGene00019003	F57B10.5	F57B10.5	I	6562699	6563652		47.37
WBGene00001976	hmg-11	T05A7.4	II	4672785	4673724		47.37
WBGene00011199	tag-310	R10E4.2	III	4276177	4280191		47.25
WBGene00017887	F28B3.6	F28B3.6	I	4950581	4951484		47.19
WBGene00008856	F15D3.6	F15D3.6	I	11572110	11577478		47.15
WBGene00020038	R12E2.13	R12E2.13	I	4177310	4178450		47.13
WBGene00001898	his-24	M163.3	X	14490027	14491032	The his-24 gene encodes a histone H1 isoform (H1.1) that is essential for chromatin silencing and germline development.	47.05
WBGene00008495	F01D5.5	F01D5.5	II	14001589	14002204		46.89
WBGene00019305	K02D10.5	K02D10.5	III	8776159	8779919		46.89
WBGene00021849	Y54F10AM.5	Y54F10AM.5	III	2529050	2530491		46.68
WBGene00015947	C18A11.1	C18A11.1	X	8069529	8070235		46.65
WBGene00018951	F56C9.7	F56C9.7	III	7313069	7314906		46.61
WBGene00007708	C25A1.6	C25A1.6	I	10178992	10179732		46.39
WBGene00044483	H06H21.11	H06H21.11	IV	4806686	4807282		46.24
	cct-4	K01C8.10	II	8283592	8285643		46.14
WBGene00017563	F18C5.10	F18C5.10	II	6559219	6561409		46.08
WBGene00022347	Y82E9BR.14	Y82E9BR.14	III	1409300	1414110		45.98
WBGene00000199	arx-1	Y71F9AL.16	I	2883546	2893719	Arx-1 encodes the C. elegans ortholog of the Arp3 subunit of the actin-related protein (Arp)2/3 complex.	45.93
WBGene00001329	epn-1	T04C10.2	X	14815721	14818428		45.62
WBGene00018700	F52E1.13	F52E1.13	V	8415633	8444751		45.54
WBGene00009051	nduf-6	F22D6.4	I	7090621	7094531	F22D6.4 encodes an NDUFS6/13 kDa subunit of the mitochondrial NADH dehydrogenase (ubiquinone) complex (complex I); F22D6.4 is required for oxidative phosphorylation and for resistance to volatile anesthetics.	45.45
WBGene00018952	F56C9.8	F56C9.8	III	7315829	7319481		45.45
WBGene00001152	ech-3	F43H9.1	V	8022273	8024907		45.43
WBGene00011207	R10E8.1	R10E8.1	V	18242326	18243912		45.3
WBGene00013236	Y56A3A.18	Y56A3A.18	III	11915771	11918602	N ortholog of S. cerevisiae BUD20 that may suppress tumorous growth in the germ line by ensuring robust larval germline proliferation; like PRO-1, -2, and -3, Y56A3A.18 is thought to be required for ribosome biogenesis, suggesting a link between biogenesis in the distal sheath and control of cell division in the germ line.	45.23
WBGene00019941	R07G3.5	R07G3.5	II	7597512	7598683		45.17
WBGene00013968	ZK287.9	ZK287.9	V	9679374	9680181		44.79
WBGene00018481	F45F2.9	F45F2.9	V	8512724	8513420		44.66
WBGene00003588	nex-1	ZC155.1	III	5225579	5226760	N annexin, a member of a family of calcium-dependent phospholipid binding proteins; NEX-1 is required for efficient engulfment of apoptotic cell corpses in the pharynx, and may also function in other membrane fusion events, such as exocytosis; NEX-1 in vitro can bind phosphatidylserine, phosphatidylinositol, heparin, heparan sulfate, and chondroitin sulfate; NEX-1 is expressed in the pharynx, hyp…	44.65
WBGene00006527	tax-6	C02F4.2	IV	10484081	10501556	N ortholog of calcineurin A that is required for inhibition and adaptation of several sensory neurons and for the normal regulation of egg-laying by serotonin; TAX-6 stimulates transcription of rcn-1, and binds RCN-1 protein if free Ca[2+] is present; in general, calcineurin positively regulates calcium-dependent signaling.	44.63
WBGene00015389	C03F11.3	C03F11.3	X	5397642	5400551		44.63
WBGene00003607	nhr-8	F33D4.1	IV	7710971	7717993	The nhr-8 gene encodes a nuclear hormone receptor homolog; nhr-8(ok186) mutants have abnormally low resistance to the toxins colchicine and chloroquine.	44.54
WBGene00019975	R09A1.5	R09A1.5	V	1027905	1031654		44.52
WBGene00015161	B0361.7	B0361.7	III	7281330	7285810		44.43
WBGene00020937	W02D3.12	W02D3.12	I	6741984	6745340		44.43
WBGene00021068	W06H8.6	W06H8.6	V	6224027	6226993		44.4
WBGene00018701	pccb-1	F52E4.1	X	3089487	3094364	F52E4.1 is orthologous to the human gene PROPIONYL-CoA CARBOXYLASE, BETA SUBUNIT (PCCB; OMIM:232050), which when mutated leads to propionicacidemia; F52E4.1 protein is predicted to be mitochondrial.	44.38
WBGene00001879	his-5	F45F2.3	V	8535180	8535559	N H4 histone.	43.99
WBGene00000209	asg-1	K07A12.3	I	8692936	8693462	Homolog of the proton-translocating F0 ATP synthase complex subunit g; by homology, ASG-1 is predicted to function in ATP synthesis, although its precise role in ATP anabolism is not yet known; in C. elegans, asg-1 activity is required for transposon silencing in the germline, suggesting that healthy energy metabolism is necessary for this process; in addition, large-scale RNAi screens indicate t…	43.9
WBGene00000223	atf-7	C07G2.2	III	4491599	4508083		43.79
WBGene00008913	F17C11.1	F17C11.1	V	10941425	10942752		43.74
WBGene00001679	gpb-1	F13D12.7	II	11739371	11748519	Heterotrimeric G protein beta subunit that is required during embryonic development for the proper orientation of the mitotic spindle during early cell divisions and thus affects the orientation of early cell division axes, and is also required for larval viability, negatively regulates locomotion and egg-laying, and may affect germline development and osmotic balance; expressed in early embryos …	43.49
WBGene00006503	snx-3	W06D4.5	I	9063725	9064390		43.49
WBGene00009219	dpm-3	F28D1.11	IV	12391561	12392088	Putative regulatory subunit of dolichol phosphate mannosyltransferase, orthologous to human DPM3 (OMIM:605951); in mass RNAi assays, DPM-3 is required for normal body size, fertility, and health.	43.46
WBGene00001914	his-40	K03A1.1	X	7310058	7310468	Predicted pseudogene whose partial translation products, in a given reading frame, display strong similarity to histones; large-scale RNAi screens targeting his-40 sequences in the hypersensitive rrf-3 background do result in embryonic and larval lethality, indicating that his-40 either has a real biological function or that there is cross-reactivity with mRNA from other histone genes in these ex…	43.38
WBGene00021248	Y22D7AL.10	Y22D7AL.10	III	1617139	1618943		43.38
WBGene00012101	T27F2.4	T27F2.4	V	11645456	11650752		43.34
WBGene00001461	flp-18	Y48D7A.2	X	3012176	3018547	Flp-18 encodes the only FMRFamide-related neuropeptide (FaRP) encoded by the C. elegans genome, other than flp-21, that activates the solitary (215V) form of NPR-1 in Xenopus oocytes; in addition, FLP-18 can activated the social (215F) form of NPR-1 in pharyngeal assays; FLP-18 is expressed in the interneurons AVA, AIY and RIG, the motor neuron RIM and the pharyngeal neurons M2 and M3.	43.32
WBGene00012251	clec-49	W04E12.6	V	19744375	19746601		43.28
WBGene00001877	his-3	T10C6.12	V	16040766	16041164	N H2A histone; by homology, HIS-3 is predicted to function as a nucleosome component required for packaging of DNA into chromatin; replication-dependent histone locus that resides in the HIS1 cluster on chromosome V.	43.25
WBGene00001491	frm-4	C24A11.8	I	5402897	5408347	Predicted transmembrane protein that contains an N-terminal FERM (Band 4.1-ezrin-radixin-moesin) domain; by homology, FRM-4 is predicted to function as a membrane-cytoskeleton linker protein that plays a role in cell adhesion, migration, or organization of cell surface structures; however, as loss of frm-4 activity via large-scale RNAi screens does not result in any obvious abnormalities, the pre…	43.23
WBGene00011090	R07B7.6	R07B7.6	V	12072470	12074963		43.2
	C03H5.2	C03H5.2	II	388831	392727		43.06
WBGene00006609	tre-3	W05E10.4	V	11709752	11715881	Tre-3 encodes one of four putative trehalases in C. elegans of unknown function, as RNAi analysis has not produced an obvious phenotype; expressed throughout development.	42.87
WBGene00001930	his-56	F54E12.3	IV	11338492	11338804	N H4 histone.	42.84
WBGene00004766	sel-9	W02D7.7	V	8301468	8302563	Member of the p24 family of proteins that affects growth and locomotion and likely functions to negatively regulate the transport of lin-12 and glp-1 to the cell surface; genetically interacts with mutations in lin-12 that affect the extracellular domain with respect to egg laying, AC/VU fate decision, and vulval formation and interacts with glp-1 mutations with respect to proximal proliferation …	42.83
WBGene00017119	E04A4.5	E04A4.5	IV	4744373	4745483		42.79
WBGene00006601	tpi-1	Y17G7B.7	II	12036751	12039056	Putative triosephosphate isomerase orthologous to human TPI1 (OMIM:190450, mutated in TPI deficiency) and Drosophila WASTED AWAY; loss of tpi-1 activity via RNAi results in increased resistance to exogenous oxidants and shortening of natural adult lifespan, both presumably due to alterations in the redox state of cells.	42.66
WBGene00017671	F21F3.1	F21F3.1	I	4906823	4914050		42.64
WBGene00011222	R10H10.3	R10H10.3	IV	10388464	10393266		42.57
WBGene00021048	W05H9.1	W05H9.1	X	6272045	6273728		42.53
WBGene00010117	F55F3.3	F55F3.3	X	13765277	13770485		42.25
WBGene00008595	clec-56	F08H9.7	V	14474449	14476768		42.12
WBGene00017369	F10G7.5	F10G7.5	II	4693432	4696396		42.12
WBGene00019162	H06H21.3	H06H21.3	IV	4810923	4811963		42.07
WBGene00015251	B0546.4	B0546.4	IV	3382944	3384144		41.9
	fbxa-165	C08E3.8	II	1614796	1616467		41.9
WBGene00022053	Y67D2.3	Y67D2.3	III	1540495	1543410		41.78
WBGene00022456	Y110A7A.6	Y110A7A.6	I	5131290	5134106		41.73
WBGene00011824	T18D3.7	T18D3.7	X	12442785	12443820		41.72
WBGene00003758	nlp-20	F45E4.8	IV	7642035	7643080	Predicted neuropeptide of the FAFA family; expressed in pharyngeal neurons.	41.67
WBGene00000403	casy-1	B0034.3	II	5945372	5956646	Type I transmembrane protein with two extracellular cadherin domains and an LG/LNS domain that is the sole C. elegans calsyntenin/alcadein ortholog; genetic studies indicate that in C. elegans casy-1 activity is required, in parallel to the insulin-like signaling pathway, for several types of learning, including salt chemotaxis learning, temperature learning, olfactory adaptation, and integration…	41.61
WBGene00022047	Y66H1A.5	Y66H1A.5	IV	428231	429088		41.59
WBGene00003061	lpd-5	ZK973.10	I	4372255	4373021	Lpd-5 is orthologous to the human gene NADH DEHYDROGENASE (UBIQUINONE) FE-S PROTEIN 4 (18KD) (NADH-COENZYME Q REDUCTASE) (NDUFS4; OMIM:602694), which when mutated leads to NADH:ubiquinone oxidoreductase (complex I) deficiency.	41.59
WBGene00012338	W07G4.4	W07G4.4	V	13043691	13046335		41.57
WBGene00008412	D2030.2	D2030.2	I	7574189	7580828		41.49
WBGene00015579	C07H6.2	C07H6.2	III	7520927	7521362		41.45
WBGene00008530	F02E9.5	F02E9.5	I	8416824	8426077		41.29
WBGene00019947	htz-1	R08C7.3	IV	4445994	4446992	Htz-1 encodes the C. elegans ortholog of the H2A.Z histone variant; n essential gene and during development, HTZ-1 functions with the PHA-4/FoxA transcription factor and the MYS-1/TIP60-SSL-1/SWR1 remodeling complex to regulate gene expression during pharyngeal (foregut) organogenesis; a YFP::HTZ-1 fusion protein localizes to pharyngeal gene promoters at the onset of transcription, in a manner th…	41.28
WBGene00004825	skr-19	R12H7.3	X	13223538	13224630	The skr-19 gene encodes a homolog of Skp1 in S. cerevisiae that has no known function in vivo, since skr-19(RNAi) animals are at least superficially normal.	41.28
WBGene00016316	C32D5.8	C32D5.8	II	6343008	6345876		41.12
WBGene00013065	Y51A2B.1	Y51A2B.1	V	18373087	18373441		41.12
WBGene00004258	pyc-1	D2023.2	V	11817759	11822506	Pyc-1 encodes the C. elegans pyruvate carboxylase ortholog (OMIM:266150, deficiencies in humans are associated with lactic acidemia, neurological abnormalities, and early death); by homology, PYC-1 is predicted to function as a key regulatory enzyme of gluconeogenesis, lipogenesis, and anaplerosis, localizing to the mitochondrial matrix and catalyzing the formation of oxaloacetate from pyruvate a…	41.09
WBGene00009534	F38B7.3	F38B7.3	V	11549278	11551525		41.02
WBGene00003066	lpl-1	ZC410.7	IV	9092194	9094448	The lpl-1 gene encodes a lipoate ligase homolog; this gene resides in an operon that also contains the genes icl-1 and C01F6.9.	41.01
WBGene00010050	F54D5.4	F54D5.4	II	11569724	11570906		40.91
WBGene00020326	math-38	T07H3.3	II	1577483	1579977		40.91
WBGene00011638	T09A5.11	T09A5.11	II	7864003	7870093		40.77
WBGene00000224	atgp-1	F26D10.9	IV	17269296	17272138	Predicted amino acid transporter glycoprotein subunit; when co-expressed in Xenopus oocytes with the AAT-1 or AAT-3 catalytic subunit, ATGP-1 is not able to facilitate amino acid uptake, even though ATGP-1 is able to covalently associate with AAT-1 or AAT-3 in the Xenopus expression system; however, when co-expressed with AAT-9, ATGP-1 is able to enhance the activity of this catalytic subunit; wh…	40.73
WBGene00009584	F40F9.7	F40F9.7	V	9730082	9733989		40.73
WBGene00011662	T09F3.2	T09F3.2	II	10391074	10393542		40.71
WBGene00014000	ZK550.6	ZK550.6	IV	17260268	17262442	The ZK550.6 gene encodes an ortholog of the human gene PHYTANOYL-COA HYDROXYLASE (PHYH; PAHX; OMIM:602026), which when mutated leads to Refsum disease (OMIM:266500).	40.67
WBGene00000981	dhs-18	C45B11.3	V	11044043	11046872		40.64
WBGene00016134	C26B9.5	C26B9.5	X	5329421	5332304		40.37
WBGene00021895	clec-84	Y54G2A.33	IV	2842470	2845592		40.32
WBGene00007267	C03A3.2	C03A3.2	X	11262772	11266239		39.97
WBGene00007235	C01G10.8	C01G10.8	V	15082739	15085361		39.93
WBGene00015280	C01B10.6	C01B10.6	IV	6640144	6645336		39.83
	dnj-19	T05C3.5	V	5503016	5504840		39.63
WBGene00004358	rhr-1	F08F3.3	V	5428143	5430415	N ortholog of human Rhesus blood-group associated glycoprotein (RHAG; OMIM:180297, mutated in chronic hemolytic anemia), a member of the ammonium transporter family, and affects general levels of mRNA transcripts, and embryonic viability in a large-scale RNAi screen.	39.47
WBGene00001933	his-59	F55G1.2	IV	7488200	7488672	N H3 histone; by homology, HIS-59 is predicted to function as a nucleosome component required for packaging of DNA into chromatin; replication-dependent histone locus that resides in a histone gene-rich region on chromosome IV.	39.37
WBGene00017070	praf-3	D2096.2	IV	8379971	8381799		39.32
WBGene00019001	F57B10.3	F57B10.3	I	6569494	6572599	N experimentally confirmed cofactor-independent phosphoglycerate mutase that is essential for embryonic and larval viability, and for normal body morphology; paradoxically, lso required for normally short livespan (in mass RNAi screens for Age phenotypes); F57B10.3 is expressed widely in larvae and adults, with highest expression in the nerve ring, intestine and body wall muscles; F57B10.3 probab…	39.29
WBGene00011292	R102.5	R102.5	IV	10695280	10697045		39.27
WBGene00001755	gst-7	F11G11.2	II	4882057	4883348	Predicted glutathione S-transferase.	39.07
WBGene00017321	F09G8.7	F09G8.7	III	8267866	8268274		38.99
WBGene00020026	R12C12.6	R12C12.6	II	6046246	6047826		38.99
WBGene00018564	F47D12.9	F47D12.9	III	6299286	6303163		38.89
WBGene00010793	LLC1.2	LLC1.2	IV	14456869	14464064		38.8
WBGene00016167	C27F2.5	C27F2.5	III	4960385	4963054	C27F2.5 encodes the C. elegans ortholog of the conserved vacuolar protein sorting protein EAP30/SNF8/VPS22; by homology, the product of C27F2.5 is predicted to be a component of an ESCRT-II complex (Endosomal Sorting Complex Required for Transport) that functions in endosomal transport.	38.72
WBGene00002071	ile-2	T04G9.3	X	768595	770773		38.69
WBGene00007993	C37E2.1	C37E2.1	X	14170783	14173985		38.65
WBGene00017834	F26F12.3	F26F12.3	V	5838951	5845704		38.62
WBGene00012221	W03C9.5	W03C9.5	II	11966961	11967448		38.61
WBGene00007365	C06B3.6	C06B3.6	V	13908105	13909492		38.58
WBGene00012276	his-74	W05B10.1	V	12659684	12660309		38.55
WBGene00011730	drr-2	T12D8.2	III	13642308	13643456		38.51
WBGene00016509	C37H5.6	C37H5.6	V	4818751	4823330		38.5
WBGene00020190	T03F1.8	T03F1.8	I	3859400	3862731		38.48
WBGene00002190	kin-2	R07E4.6	X	5970624	5977814	Predicted regulatory subunit of a cAMP-dependent protein kinase that may act downstream of, or in parallel to, ric-8.	38.41
WBGene00008764	dylt-1	F13G3.4	I	7300078	7300913	Putative dynein light chain subunit that inhibits DHC-1 in vivo, but is otherwise dispensable for viability; DYLT-1 is paralogous to DYLT-3, and orthologous to human DYNLT1 and DYNLT3 (OMIM: 300302); dylt-1(RNAi) and dylt-1(ok417) both suppress the lethality of conditional dhc-1 mutations, and dylt-1(RNAi) suppresses dhc-1(or195) spindle length and cytokinesis defects as well, indicating that DYL…	38.12
WBGene00017735	F23C8.6	F23C8.6	I	2420831	2421743		38.08
WBGene00016845	C50F7.5	C50F7.5	IV	7726701	7727934		38.05
WBGene00000081	ads-1	Y50D7A.7	III	292647	314265	N ortholog of human ALKYL-DIHYDROXYACETONEPHOSPHATE SYNTHASE PRECURSOR (AGPS; OMIM:603051) that is required for normal larval development; mutation of human AGPS leads to type 3 rhizomelic chondrodysplasia punctata (OMIM:600121).	38.05
WBGene00018270	F41C3.4	F41C3.4	II	4740433	4741556		38.04
WBGene00014088	ZK809.8	ZK809.8	IV	11644170	11648863		38.03
WBGene00000178	aqp-10	ZK1321.3	II	9768386	9769774	Apq-10 encodes a putative aquaporin with no function in mass RNAi assays, perhaps reflecting genetic redundancy with its paralogs AQP-9 and AQP-11; infection with Pseudomonas aeruginosa induces AQP-10 to be intestinally expressed; AQP-10 is orthologous to Drosophila CG12251 and human AQP11 (OMIM:609914), AQP12A (OMIM:609789), and AQP12B.	37.97
WBGene00004804	skn-1	T19E7.2	IV	5651071	5660510	Transcription factor with similarity to the basic region of bZip transcription factors; during early embryogenesis, maternally provided SKN-1 is required for specification of the EMS blastomere, a mesendodermal precursor that gives rise to pharyngeal, muscle, and intestinal cells; later, during postembryonic development, SKN-1 functions in the p38 MAPK pathway to regulate the oxidative stress res…	37.91
WBGene00021060	dct-11	W06B11.3	X	5837994	5839717		37.84
WBGene00002020	hsp-16.49	T27E4.9	V	9089255	9089742	16-kD heat shock protein (HSP) that is a member of the hsp16/hsp20/alphaB-crystallin (HSP16) family of heat shock proteins, and that is identical to the protein encoded by hsp-16.48; HSP-16.49 is likely to function as a passive ligand temporarily preventing unfolded proteins from aggregating.	37.74
WBGene00009307	F32A11.1	F32A11.1	II	13157242	13160312		37.72
WBGene00012216	W02D9.10	W02D9.10	I	12551526	12552333		37.7
WBGene00004311	ras-2	F17C8.4	III	4737552	4740041	Ras-2 encodes member of the Ras subfamily of RAS small GTPases with highest similarity to human M-Ras	37.64
WBGene00001934	his-60	F55G1.11	IV	7487550	7487981	N H4 histone; by homology, HIS-60 is predicted to function as a nucleosome component required for packaging of DNA into chromatin; his-60 expression is detected in early embryos, beginning at the 28-cell stage and continuing through the comma stage (early morphogenesis); replication-dependent histone locus that resides in a histone gene-rich region on chromosome IV.	37.61
WBGene00013035	Y49E10.16	Y49E10.16	III	12430392	12433702		37.59
WBGene00021876	Y54G2A.11	Y54G2A.11	IV	2765716	2771787		37.52
WBGene00006996	zyg-11	C08B11.1	II	8017610	8020696	Protein containing four diverged leucine-rich repeats and an armadillo-like helical domain and is conserved in metazoa, but not found in Drosophila; during development, ZYG-11 functions as the substrate-recognition subunit for a CUL-2-based ubiquitin-ligase complex that is required for a number of biological processes including progression through meiotic anaphase II, mitotic chromosome condensat…	37.42
WBGene00016278	C30H7.2	C30H7.2	I	5416652	5420734		37.29
WBGene00012813	Y43F8B.2	Y43F8B.2	V	19503074	19533073		37.2
WBGene00018316	F41H10.3	F41H10.3	IV	5369794	5377264		37.19
WBGene00013577	Y76A2B.5	Y76A2B.5	III	13546768	13548885		37.13
WBGene00009322	F32B6.8	F32B6.8	IV	9898983	9902477		37.04
WBGene00020112	pfd-5	R151.9	III	7198080	7198813	Putative prefoldin 5 subunit, orthologous to human PFDN5 (OMIM:604899), that is required for normal microtubule growth, embryonic and larval viability, fertility, vulval development, and locomotion; PFD-5 is expressed in most, if not all, tissues; pfd-5(RNAi) animals show sterile progeny, larval arrest or lethality, uncoordination, and abnormal body shapes, and pfd-5(RNAi) embryos show a reduced …	37.04
WBGene00003587	ned-8	F45H11.2	I	10373359	10373849	The ned-8 gene encodes a ubiquitin-like protein that is required for both embryogenesis and terminal hypodermal differentiation.	37.02
WBGene00019617	K10C2.1	K10C2.1	X	6420992	6430567		36.98
WBGene00019488	K07D4.9	K07D4.9	II	4028570	4029979		36.88
	apl-1	C42D8.8	X	5112392	5116839		36.87
WBGene00006796	unc-62	T28F12.2	V	4497448	4511429	Meis-class homeodomain protein required for posterior embryonic morphogenesis, male tail morphogenesis, commissure formation by VD and DD motor neurons, vulval morphogenesis, and normal locomotion; UNC-62 is orthologous to Drosophila HOMOTHORAX; both maternal-effect unc-62 alleles and the zygotic lethal unc-62(s472) allele phenotypically resemble mutations of the caudal ortholog pal-1; RNAi of th…	36.86
WBGene00001852	hil-1	C30G7.1	V	14949752	14952726		36.8
WBGene00009532	F38B7.1	F38B7.1	V	11527808	11541195	CCCH tandem zinc finger (TZF) protein; based upon its sequence similarity to human tristetraprolin and ERF-2 the product of F38B7.1 is predicted to function as an RNA-binding protein that specifically binds to UAUU repeats.	36.77
	fbxa-163	C08E3.6	II	1609319	1610719		36.61
WBGene00009711	F44G4.1	F44G4.1	II	8994554	8996188		36.57
WBGene00001439	fkh-7	F26D12.1	IV	5584646	5610349	Fkh-7 encodes one of 15 forkhead transcriptional regulators encoded by the C. elegans genome; by homology, FKH-7 is predicted to function as a transcription factor that regulates gene expression during development; however, as loss of fkh-7 activity via RNA-mediated interference (RNAi) does not result in any obvious abnormalities, the precise role of FKH-7 in C. elegans development and/or behavio…	36.39
	pos-1	F52E1.1	V	8414063	8415234		36.18
WBGene00012030	T25G3.3	T25G3.3	I	7554886	7562341	N ortholog of S. cerevisiae NMD3; by orthology, T25G3.3 is predicted to help export large ribosomal subunits from the nucleus to IMB-4; T25G3.3 transcripts are enriched during oogenesis, and T25G3.3 is predicted to be coexpressed in an operon with chs-1; however, there is no obvious connection between T25G3.3 and CHS-1 function, so their coexpression may simply reflect their both being required f…	36.03
WBGene00009393	clec-62	F35C5.5	II	12893006	12895007		36
WBGene00021331	glrx-10	Y34D9A.6	I	1049595	1050714		35.86
WBGene00010794	LLC1.3	LLC1.3	IV	14464480	14469097	LLC1.3 is orthologous to the human gene DIHYDROLIPOAMIDE DEHYDROGENASE (DLD; OMIM:246900), which when mutated leads to dihydrolipoamide dehydrogenase deficiency; LLC1.3 protein is predicted to be mitochondrial.	35.84
WBGene00016033	C24A3.2	C24A3.2	X	8997416	8998847		35.83
WBGene00007000	tufm-1	Y71H2AM.23	III	2811678	2814961		35.83
WBGene00006493	tag-147	R09A8.3	X	12624593	12634277		35.81
WBGene00015514	C06A8.3	C06A8.3	II	7785111	7794249		35.71
WBGene00012631	Y38H6C.19	Y38H6C.19	V	20547687	20548441		35.68
WBGene00021834	Y54E10A.16	Y54E10A.16	I	3233391	3255566		35.61
WBGene00007932	zip-5	C34D1.5	V	13264526	13269801	BZip transcription factor; a zip-5::gfp promoter reporter gene fusion is expressed primarily in the nervous system, with mid- and late-stage embryos showing strong expression in head neurons, while larvae show expression in the ventral nerve cord and head and tail neurons; adults also show GFP expression in head muscles and intermittently in the intestine.	35.58
WBGene00013736	Y111B2A.13	Y111B2A.13	III	12624645	12625768		35.36
WBGene00019000	F57B10.1	F57B10.1	I	6574004	6585171		35.33
WBGene00017574	F18F11.1	F18F11.1	IV	334810	337178		35.14
WBGene00011481	imp-2	T05E11.5	IV	11116709	11118859		35.01
WBGene00016500	tag-253	C37C3.8	V	7844324	7847145		34.91
WBGene00003752	nlp-14	D1009.4	X	8917375	8919363		34.85
WBGene00077701	E01A2.10	E01A2.10	I	4145325	4147137		34.82
WBGene00022868	ZK1240.3	ZK1240.3	II	2320330	2321952		34.76
WBGene00004271	rab-7	W03C9.3	II	11962249	11966848	Rab GTPase orthologous to the Rab7 GTPases of yeast, Drosophila, and vertebrates; RAB-7 is required for endosome and endosome to lysosome trafficking and thus, for proper yolk protein transport in oocytes and transport of endocytosed materials in coelomoyctes; RAB-7 activity is also required for normal embryogenesis, locomotion, and body morphology; in oocytes stained with anti-RAB-7 antibodies, …	34.67
WBGene00006923	vhp-1	F08B1.1	II	5322979	5340791	MAP kinase phosphatase (MKP); VHP-1 activity is required for regulation of the KGB-1/JNK-like MAPK-mediated stress response pathway.	34.61
WBGene00000414	cec-1	ZK1236.2	III	8426255	8428500	Nuclear protein with a chromodomain that is ubiquitously expressed in somatic cells, but is dispensable for embryonic survival or gross adult morphology.	34.4
WBGene00004184	prl-1	T19D2.2	X	3940120	3943293		34.39
WBGene00001423	fib-1	T01C3.7	V	15000626	15002076		34.36
WBGene00016048	C24B9.3	C24B9.3	V	2698968	2711818		34.34
WBGene00014096	ZK829.7	ZK829.7	IV	11959879	11961505		34.19
WBGene00006720	ubc-25	F25H2.8	I	10562956	10564903		34.18
WBGene00001397	fat-5	W06D12.3	V	17724971	17726733	Delta-9 fatty acid desaturase that is predicted to be mitochondrial; when expressed heterologously in S. cerevisiae, FAT-5 rescues the fatty acid auxotrophy of the yeast delta-9 desaturase mutant ole1.	34.17
WBGene00044527	Y39H10B.2	Y39H10B.2	V	3668765	3670487		34.15
WBGene00020274	T05H4.11	T05H4.11	V	6424234	6425935		34.13
WBGene00015703	C11D2.7	C11D2.7	IV	6154089	6155385		34.07
WBGene00016407	C34D10.2	C34D10.2	X	8017963	8026793		34.04
WBGene00019324	K02F2.5	K02F2.5	I	6800384	6810387		34.03
WBGene00019679	K12H4.4	K12H4.4	III	8044941	8045860		33.95
WBGene00004679	rrt-1	F26F4.10	III	4910438	4917092	N arginyl-tRNA synthetase that affects embryonic viability and fertility	33.88
WBGene00006706	ubc-9	F29B9.6	IV	4651031	4653150	N E2 ubiquitin-conjugating enzyme orthologous to Saccharomyces cerevisiae Ubc9p, which mediates the covalent attachment of the small ubiquitin-related modifier (SUMO) to various substrates including Ran-GAP1 and p53; UBC-9 activity is required for several developmental processes including embryogenesis, larval development, vulval development, posterior morphogenesis, and the DNA damage response (…	33.88
WBGene00011430	T04C12.8	T04C12.8	V	11068145	11069313		33.88
WBGene00004995	spp-10	C28C12.7	IV	8477161	8480621	Spp-10 encodes two protein isoforms that are orthologous to the human gene PROSAPOSIN (PSAP; OMIM:176801, mutated in Gaucher disease and metachromatic leukodystrophy); SPP-10A and -10B are predicted to have 3 and 4 embedded saposin sequences, that are likely to be split into individual saposin peptides by proteolysis; in mammals, saposins activate the enzymes sphingomyelinphosphodiesterase and be…	33.84
	cct-1	T05C12.7	II	8185370	8187533		33.83
WBGene00001196	egl-30	M01D7.7	I	1835679	1841192	N ortholog of the heterotrimeric G protein alpha subunit Gq (Gq/G11 class) that affects viability, locomotion, egg laying, synaptic transmission, and pharyngeal pumping; it genetically interacts with the goa-1 pathway, and is probably expressed ubiquitously, with highest expression in excitable cells.	33.81
WBGene00006410	nck-1	ZK470.5	X	4148632	4153419	Protein with similarity to the human NCK adaptor protein 2 and orthologous to C. briggsae CBG14353; contains three SH3 domains and two SH2 domains.	33.79
WBGene00019656	K11G12.5	K11G12.5	X	6723454	6725625		33.78
WBGene00018008	vpr-1	F33D11.11	I	5868281	5869957	Vpr-1 encodes the C. elegans VAP (VAMP-associated protein) ortholog, a transmembrane protein containing an N-terminal extracellular major sperm protein (MSP) domain; loss of vpr-1 function during development indicates that vpr-1 is required, both in vab-1-dependent and vab-1-independent pathways, for proper distal tip cell migration during somatic gonad development, ventral hypodermal cell migrat…	33.72
WBGene00003986	pes-22	K05B2.5	X	4921220	4929720	Predicted transmembrane protein that is a member of the monocarboxylate porter subfamily of the major facilitator superfamily of transmembrane transporters; pes-22 was identified in promoter-trapping screens and by homology, is predicted to function in the transport of lactate and pyruvate across cell membranes, possibly as part of a metabolic pathway that allows these metabolites to be converted…	33.41
WBGene00018269	acs-11	F41C3.3	II	4742114	4745267		33.4
WBGene00020636	T20H4.5	T20H4.5	III	7232854	7234131	T20H4.5 gene encodes a 23 kDa subunit of mitochondrial complex I that is required for oxidative phosphorylation and for resistance to volatile anesthetics; T20H4.5 is orthologous to human NDUFS8 (OMIM:602141, mutated in Leigh syndrome).	33.36
WBGene00017285	F09E5.7	F09E5.7	II	5352057	5353649		33.34
WBGene00003423	msi-1	R10E9.1	III	3964632	3976374		33.34
WBGene00004699	rsp-2	W02B12.2	II	11448935	11452871		33.32
WBGene00006791	unc-57	T04D1.3	I	4675135	4679391	N ortholog of endophilin A that is required for synaptic vesicle endocytosis; UNC-57 is expressed in all neurons, at synapses and neuromuscular junctions, and (weakly) in the spermetheca; like other endophilins, UNC-57 has a large BAR domain, an N-terminal coiled-coil domain within the BAR domain, and a C-terminal SH3 domain; UNC-57 protein is necessary for proper localization of UNC-26 (synaptoj…	33.22
WBGene00007355	rpb-6	C06A1.5	II	10579287	10579816		33.11
WBGene00004364	ric-4	Y22F5A.3	V	10261098	10270285	N ortholog of vertebrate SNAP-25 and S. cerevisiae Sec9p; SNAP-25 is associated with synaptosomes, required for axonal growth in vivo, and targeted by botulinum neurotoxins; UNC-86 and MEC-3 are required for ric-4 expression, and act on a regulatory element (I2h) in ric-4 conserved between the first introns of C. elegans and C. briggsae ric-4 genes; other conserved motifs in the promoter region (…	33.1
WBGene00001840	hel-1	C26D10.2	II	8325397	8329522	N ortholog of human 56-kD U2AF65 associated protein (UAP56) that is required for exporting mRNAs from the nucleus; unlike animals with RNAi against several other splicing factors, hel-1(RNAi) animals fail to export transgenic GFP mRNA from the nucleus; conversely, hel-1 overexpression is lethal, with failed transgene expression as well.	33.09
	ceh-37	C37E2.5	X	14197357	14209075		33.06
	pbs-7	F39H11.5	I	8695195	8696369		33.06
WBGene00004462	rpn-6	F57B9.10	III	6959050	6961962	Rpn-6 is predicted to encode a non-ATPase subunit of the 19S regulatory complex of the proteasome that affects adult viability, larval viability, embryonic viability, fertility, and osmoregulation.	33.03
WBGene00001748	gsp-2	F56C9.1	III	7336513	7343559		33
WBGene00009677	F44A6.5	F44A6.5	X	10217241	10218692		32.99
WBGene00006494	hke-4.2	H13N06.5	X	15505955	15507802		32.88
WBGene00001924	his-50	F07B7.9	V	8847368	8847680	N H4 histone.	32.83
WBGene00010988	R03D7.1	R03D7.1	II	10926482	10930997	R03D7.1 is orthologous to the human gene METHIONINE SYNTHASE (MTR; OMIM:156570), which when mutated leads to disease.	32.81
WBGene00002019	hsp-16.48	T27E4.3	V	9088106	9088593	16-kD heat shock protein (HSP) that is a member of the hsp16/hsp20/alphaB-crystallin (HSP16) family of heat shock proteins; an hsp-16.48 reporter fusion, expressed broadly but most strongly in body muscle and hypodermis, is induced solely in response to heat shock or other environmental stresses; expression is detectable in somatic tissues in post-gastrulation embryos, all larval stages, and in a…	32.67
WBGene00009804	F47B8.3	F47B8.3	V	14321456	14322854		32.64
WBGene00001892	his-18	K06C4.10	V	8898170	8898621	N H4 histone; by homology, HIS-18 is predicted to function as a nucleosome component required for packaging of DNA into chromatin; replication-dependent histone locus that resides in the HIS4 cluster on chromosome V.	32.64
WBGene00000192	arl-8	Y57G11C.13	IV	14798100	14799190		32.59
WBGene00011156	R09B3.3	R09B3.3	I	11910317	11911011		32.57
WBGene00010063	F54F3.4	F54F3.4	V	12922599	12924123		32.51
WBGene00022515	ttr-48	ZC64.2	X	3840891	3842431		32.48
WBGene00017303	F09F7.6	F09F7.6	III	5551277	5552071		32.28
WBGene00002043	hyl-1	C09G4.1	IV	8540535	8544365	Predicted transmembrane protein orthologous to Saccharomyces cerevisiae Lag1p (longevity assurance gene), a protein preferentially expressed in young yeasts; by homology, HYL-1 is predicted to have several possible functions, including regulation of lipid, particularly ceramide, biosynthesis, regulation of lipid transport, and regulation of protein translocation in the endoplasmic reticulum; in C…	32.21
WBGene00021322	Y34B4A.6	Y34B4A.6	X	5252967	5255035		32.19
WBGene00019492	K07E3.4	K07E3.4	X	8080814	8083961		32.18
WBGene00021691	Y48G8AL.13	Y48G8AL.13	I	1211493	1254666		32.15
WBGene00018532	F47B7.1	F47B7.1	X	3788003	3788514		32.11
WBGene00012134	T28F3.8	T28F3.8	IV	17305069	17308119		32.11
WBGene00017996	F33D4.4	F33D4.4	IV	7703871	7706889		32
WBGene00007099	trx-2	B0024.9	V	10314610	10317366		31.99
WBGene00022402	Y97E10AR.7	Y97E10AR.7	V	8010454	8011088		31.92
WBGene00009082	F23B12.5	F23B12.5	V	14441081	14447268	F23B12.5 is orthologous to the human gene DIHYDROLIPOAMIDE DEHYDROGENASE (DLD; OMIM:109720), which when mutated leads to lactic acidosis due to lipoamide dehydrogenase deficiency; F23B12.5 protein is predicted to be mitochondrial.	31.91
WBGene00012330	zip-3	W07G1.3	II	13951811	13957427	BZip transcription factor.	31.87
WBGene00001680	gpb-2	F52A8.2	I	7317641	7321083	N ortholog of Gbeta(5), that is dispensable for viability, but required for normal egg-laying, locomotion, and pharyngeal pumping; GBP-2 may regulate the interaction between the GOA-1 and EGL-30 signaling pathways based on genetic analysis; gpb-2 is expressed throughout development in the nervous system and in muscle, and expression is dependent upon expression of both EAT-16 and EGL-10.	31.84
WBGene00015565	C07D8.6	C07D8.6	X	7341456	7342728		31.81
WBGene00016274	C30G12.2	C30G12.2	II	7290312	7291659		31.76
WBGene00001189	egl-21	F01D4.4	IV	10478421	10481816	Putative carboxypeptidase (whose homologs include human enkephalin convertase/carboxypeptidase E); EGL-21 is expressed throughout the nervous system; EGL-21 is required for normal synthesis of FMRFamide-like (FLP) and neuropeptide-like (NLP) peptides, and for normal egg-laying, locomotion, and defecation; EGL-21 promotes acetylcholine release at neuromuscular junctions; egl-21 mutant defects rese…	31.74
WBGene00007856	C31H5.5	C31H5.5	I	9048402	9049324		31.7
WBGene00021548	Y44E3A.3	Y44E3A.3	I	3317976	3318585		31.62
WBGene00021956	Y57E12AL.1	Y57E12AL.1	V	7060792	7062677		31.62
WBGene00015540	C06E7.3	C06E7.3	IV	5839383	5846383		31.6
WBGene00007709	clec-87	C25A1.8	I	10184466	10185457	Putatively secreted C-type lectin, paralogous to CLEC-88, C25B8.4, F26D10.12, and ZK858.3; CLEC-87 has a single chondroitin attachment site verified by mass spectrometry; CLEC-87 has no obvious function in mass RNAi assays.	31.5
WBGene00003831	nuo-1	C09H10.3	II	11097768	11100242	Encodes a 51 kDa subunit of mitochondrial complex I that is required for oxidative phosphorylation, resistance to volatile anesthetics, and progression through development; nuo-1 is orthologous to human NDUFV1 (OMIM:161015, mutated in Leigh syndrome); nuo-1(ua1) induces a developmental arrest at the third larval (L3) stage that blocks reproduction, and thus is lethal to a population homozygous fo…	31.49
WBGene00020347	T08B2.7	T08B2.7	I	6206956	6211157	T08B2.7 is orthologous to the human gene HYDROXYACYL-COENZYME A DEHYDROGENASE/3-KETOACYL-COENZYME A THIOLASE/ENOYL-COENZYME A HYDRATASE (TRIFUNCTIONAL PROTEIN), ALPHA SUBUNIT (HADHA; OMIM:600890), which when mutated leads to disease	31.48
WBGene00014057	ZK673.1	ZK673.1	II	10443247	10445077		31.43
WBGene00009740	F45H10.3	F45H10.3	II	13493088	13494510		31.4
WBGene00006707	ubc-12	R09B3.4	I	11911313	11912669	The ubc-12 gene encodes a ubiquitin-conjugating enzyme whose substrate is NED-8, and which is required for both embryogenesis and terminal hypodermal differentiation; ubc-12(RNAi) mutants either arrest during embryonic development or show pleotropic defects (e.g., vulval eversion during the L4 stage), as well as defective alae.	31.32
	asna-1	ZK637.5	III	8894992	8896552		31.27
WBGene00006479	tmbi-4	B0563.4	X	9150629	9160582		31.25
WBGene00008408	D2023.4	D2023.4	V	11825006	11825741	Thialysine N-(epsilon)-acetyltransferase, belonging to the GCN5-related N-acetyltransferase superfamily; recombinant D2023.4 protein forms a catalytically active homodimer, most efficiently catalysing the N-acetylation of thialysine [S-(2-aminoethyl)-L-cysteine], O-(2-aminoethyl)-L-serine and S-(2-aminoethyl)-D,L-homocysteine.	31.23
WBGene00020268	T05H4.5	T05H4.5	V	6436590	6437867	The T05H4.5 gene encodes an ortholog of the human gene NADH-CYTOCHROME B5 REDUCTASE (DIA1), which when mutated leads to methemoglobinemia (OMIM:250800).	31.19
WBGene00006651	tts-2	R05H5.8	II	10201046	10202152		31.17
WBGene00003730	nhx-2	B0495.4	II	7690640	7693883	Sodium/proton exchanger expressed in the apical membranes of intestinal cells; NHX-2 is required for normally high growth rates, and for propagation or maintenance of the germline, NHX-2 is thought to prevent intracellular acidification by catalysing the electroneutral exchange of extracellular sodium for an intracellular proton.	31.16
WBGene00022338	Y82E9BR.5	Y82E9BR.5	III	1387456	1388127		31.11
WBGene00010055	F54D5.12	F54D5.12	II	11538818	11551996		31.04
WBGene00007743	C26C6.9	C26C6.9	I	7514120	7515104		31.03
WBGene00011110	prdx-3	R07E5.2	III	4407412	4408408	Prdx-3 encodes one of two C. elegans typical 2-Cys peroxiredoxins, peroxidase enzymes that reduce hydrogen peroxide and contribute to the oxidative-stress response of multicellular organisms.	31.02
WBGene00016218	C29F9.3	C29F9.3	III	124776	126462		31.01
WBGene00015007	B0041.2	B0041.2	I	4655347	4660143	B0041.2 encodes, by alternative splicing, three isoforms of an unfamiliar protein paralogous to AIN-1, and homologous to Brugia malayi 14748.m00068, 14052.m00191, and 14963.m01790; B0041.2 protein binds GEI-4 and GEI-16 in yeast two-hybrid experiments; B0041.2 and its nematode homologs have weak similarity to human TNRC6A (GW182; OMIM:610739) and Drosophila GAWKY; B0041.2 has no obvious function …	30.98
WBGene00006697	uaf-1	Y92C3B.2	III	1062780	1076543	Uaf-1 encodes the large subunit of U2AF, the U2 small nuclear ribonucleoparticle (snRNP) auxiliary factor and is a homolog of mammalian and fly U2AF65; UAF-1 has been shown to bind RNA and this binding is enhanced by UAF-2; the abundance of one alternative transcript appears to be increased during starvation and this transcript is retained in the nucleus; uaf-1 affects embryonic viability, based …	30.88
WBGene00011182	R09H10.5	R09H10.5	IV	10621687	10628813		30.87
	pbs-4	T20F5.2	I	3908748	3910544		30.82
WBGene00011561	ttr-15	T07C4.5	III	10337730	10339232		30.8
WBGene00004930	sod-1	C15F1.7	II	6972650	6973831	Sod-1 encodes the copper/zinc superoxide dismustase, an enzyme that is known to protect cells from oxidative damage; superoxide dismutase activity can be detected in worm extracts; sod-1 activity has been implicated in the increased life-span of dauer larvae where this enzyme demonstrates the highest activity compared to other life-stages as well as in the increased life span of age-1 mutants and…	30.76
WBGene00007650	ugt-23	C17G1.3	X	9922846	9925050		30.71
WBGene00003148	mbf-1	H21P03.1	IV	11479331	11480156		30.7
WBGene00020036	R12E2.11	R12E2.11	I	4172464	4173625		30.61
WBGene00022745	ZK470.2	ZK470.2	X	4135108	4147803		30.59
WBGene00010778	gpdh-2	K11H3.1	III	9853974	9859080	Gpdh-2 encodes one of two C. elegans glycerol 3-phosphate dehydrogenases; although loss of gpdh-2 activity via large-scale RNAi screens results in no obvious defects, expression of a gpdh-2 cDNA in Saccharomyces cerevisiae hog1 mutants is able to rescue the high osmolarity-sensitive growth phenotype of these mutants, suggesting that functional glycerol 3-phosphate dehydrogenase.	30.56
WBGene00009881	F49C12.12	F49C12.12	IV	9319354	9321068		30.54
WBGene00022490	Y119D3B.13	Y119D3B.13	III	1181991	1184926		30.5
WBGene00017302	F09F7.5	F09F7.5	III	5547023	5551158	F09F7.5 encodes, by alternative splicing, three isoforms of an unfamiliar protein required for in conjunction with LIN-35 for normally large brood size, in conjunction with CLK-2 for normally rapid growth, and for normally short lifespan; F09F7.5 binds equally well to Cdc42 and Rac GTPases in vitro, probably through its N-terminal P21-Rho-binding domain; F09F7.5 has no obvious orthologs outside o…	30.47
WBGene00017364	clec-7	F10G2.3	V	7328378	7329983		30.44
WBGene00008936	F18E2.1	F18E2.1	V	12757604	12759739		30.4
WBGene00020781	T24H7.2	T24H7.2	II	6247261	6250794	N ortholog of hypoxia-upregulated vertebrate proteins such as human HYOU1; T24H7.2, its C. elegans paralog T14G8.3, and HYOU1 are ER resident hsp70 family molecular chaperone homologs; the grp (glucose regulated protein) 170 family is a collection of related large hsp70 chaperones confined to the ER; members of this family are present in all eukaryotes, participating in a wide range of cellular f…	30.32
WBGene00015938	C17H12.13	C17H12.13	IV	6770793	6779843		30.3
WBGene00000896	dad-1	F57B10.10	I	6553479	6554293	N ortholog of human DAD1 (OMIM:600243) that inhibits cell death and can functionally complement the hamster protein in cultured cells.	30.3
WBGene00008930	F18A11.3	F18A11.3	II	13032760	13036791		30.26
WBGene00013560	Y75B8A.29	Y75B8A.29	III	12327685	12332142		30.26
WBGene00008239	fshr-1	C50H2.1	V	9889810	9894822	Putative neuropeptide receptor required for normal acetylcholine secretion by synapses; FSHR-1 is orthologous to human follicle-stimulating hormone receptor (OMIM:136435; mutated in ovarian dysgenesis), thyrotropin receptor (OMIM:603372; mutated in hyperthyroidism), and luteinizing hormone receptor (OMIM:152790, mutated in precocious puberty); fshr-1 mutants have abnormally many GFP::SNB-1 puncta…	30.02
WBGene00017317	F09G2.9	F09G2.9	V	7193748	7196119		30.01
WBGene00019401	nuo-4	K04G7.4	III	7155960	7158741		30.01
WBGene00016395	C34B2.10	C34B2.10	I	10682459	10683139	Signal peptidase homologous to the 12-kDa subunit (SP12) of the endoplasmic reticulum (ER) signal peptidase; C34B2.10 reporter fusion proteins, commonly referred to as SP12 reporter fusions, localize to the endoplasmic reticulum, and are frequently used as a molecular marker for the ER.	30
WBGene00000282	cah-4	R01E6.3	X	13542494	13544518	Carbonic anhydrase homolog, which is rather divergent from other such homologs in C. elegans (with at most 38% identity to any other carbonic anhydrase, in or out of C. elegans); it is individually dispensable for viability and for grossly normal postembryonic morphology, and thus may have a more subtle biological function than the basic cytoprotective functions expected for carbonic anhydrases.	29.99
WBGene00014164	lact-2	ZK945.1	II	10094794	10098707	Beta-lactamase domain-containing protein that contains a predicted transmembrane domain in its N terminus.	29.99
WBGene00022010	Y59H11AR.2	Y59H11AR.2	IV	8585523	8594595		29.98
WBGene00009347	F32H5.1	F32H5.1	V	13356083	13358019		29.97
WBGene00008925	F17H10.1	F17H10.1	X	13105113	13108457		29.91
WBGene00003639	nhr-49	K10C3.6	I	9869652	9874666		29.9
WBGene00016250	C30C11.4	C30C11.4	III	8443829	8446828	Member of the Hsp70 family of heat shock proteins; loss of C30C11.4 activity via large-scale RNAi screens results in a variety of defects including embryonic and larval lethality, slow growth rates, and locomotory and morphological defects; in addition loss of C30C11.4 has been reported to result in a small but reproducible reduction in adult lifespan in otherwise long-lived animals.	29.84
WBGene00002002	hsb-1	K08E7.2	IV	12563744	12567182		29.84
WBGene00019693	M01A10.3	M01A10.3	I	5546229	5561645		29.7
WBGene00006711	ubc-16	Y54E5B.4	I	14822036	14823959		29.63
WBGene00018375	F43C9.1	F43C9.1	X	4793257	4800098	This gene encodes a protein containing an F-box, a motif predicted to mediate protein-protein interactions either with homologs of yeast Skp-1p or with other proteins.	29.56
WBGene00020854	T27C4.1	T27C4.1	V	3704981	3715956		29.49
WBGene00016739	C48A7.2	C48A7.2	IV	7393204	7397542		29.47
WBGene00018315	F41H10.2	F41H10.2	IV	5381622	5383853		29.44
WBGene00001051	cks-1	C09G4.3	IV	8513909	8514706	A homolog of Cks/Suc1, a highly conserved member of the eukaryotic cell cycle machinery that affects both meiosis and mitosis and has a role in the inactivation of the M-phase promoting factor (MPF) during early embryogenesis.	29.34
WBGene00012117	T28B11.1	T28B11.1	V	10712136	10732397	This gene encodes a protein containing an F-box, a motif predicted to mediate protein-protein interactions either with homologs of yeast Skp-1p or with other proteins.	29.3
WBGene00000479	cgh-1	C07H6.5	III	7495243	7497758	Putative DEAD-box RNA helicase, orthologous to budding yeast Dhh1p, fission yeast Ste13p, Drosophila ME31B, and human DDX6 (OMIM:600326); CGH-1 inhibits physiological apoptosis in oocytes, keeping it down to a normal level of ~50% in hermaphrodite gonads; independently of apoptosis, CGH-1 is also required for sperm function, oocyte fertilization, and early embryonic cytokinesis; by orthology with…	29.28
WBGene00015752	C14B9.2	C14B9.2	III	8133589	8136575		29.28
WBGene00009004	pfd-6	F21C3.5	I	7282957	7283816	Putative prefoldin 6 subunit, orthologous to human PFDN6 (OMIM:605660), required for normal microtubule growth and distal tip cell migration; PFD-6 is expressed cytoplasmically in most, if not all, tissues, including the germline; in mass RNAi assays, PFD-6 is required for normal mitotic spindle position, embryonic and larval viability, fertility, body shape, vulval development, and locomotion, a…	29.25
WBGene00018724	F53A9.1	F53A9.1	X	8711535	8711769		29.19
WBGene00004272	rab-8	D1037.4	I	3682874	3684120	Rab related protein of the Ras GTPase superfamily that affects ovarian morphology and function, thereby affecting fertility; acts downstream of let-60 with respect to vulval development based on genetic analysis.	29.12
WBGene00008900	F16H6.10	F16H6.10	V	18222762	18224412		29.09
WBGene00004463	rpn-7	F49C12.8	IV	9316615	9318083	Rpn-7 is predicted to encode a non-ATPase subunit of the 19S regulatory complex of the proteasome that affects fertility and embryonic viability.	29.09
WBGene00001880	his-6	F45F2.13	V	8534543	8534954	N H3 histone.	28.99
WBGene00001901	his-27	K06C4.13	V	8890013	8890424	N H3 histone; by homology, HIS-27 is predicted to function as a nucleosome component required for packaging of DNA into chromatin; replication-dependent histone locus that resides in the HIS4 cluster on chromosome V.	28.99
WBGene00002238	krs-1	T02G5.9	II	7070123	7072354		28.99
WBGene00001455	flp-12	C05E11.8	X	4591252	4592337	Predicted FMRFamide-like peptide neurotransmitter that affects locomotion when injected into A. suum; expressed in the ASE and PVM sensory neurons.	28.98
WBGene00009732	F45G2.4	F45G2.4	III	13423562	13427595	N epsilon subunit of the coatomer (COPI) complex; in mass RNAi assays, F45G2.4 is required for larval viability, proper locomotion, and properly rapid growth.	28.97
WBGene00019368	K03H6.2	K03H6.2	IV	1510562	1515226		28.95
WBGene00004201	prx-19	F54F2.8	III	8807387	8809236	Prx-19 is orthologous to the human gene PEROXISOMAL FARNESYLATED PROTEIN (PXF; OMIM:600279), which when mutated leads to peroxisome biogenesis (Zellweger) syndrome of complementation group J.	28.94
WBGene00019479	K07C11.7	K07C11.7	V	8207214	8213948	K07C11.7 encodes one of three C. elegans metallophoshopesterase that are related to human 239FB, which is encoded by a gene in the 11p13-p14 chromosomal region associated with various tumors and WAGR (Wilms" tumor, aniridia, genitourinary anomalies, and mental retardation) syndrome.	28.87
WBGene00000984	dhs-21	R11D1.11	V	12729498	12733606	Member of the short-chain dehydrogenases/reductases family (SDR) expressed in the intestine, hypodermis, uterus, and spermatheca.	28.86
WBGene00019803	PDB1.1	PDB1.1	X	7556740	7558999		28.84
WBGene00000779	cpn-3	F28H1.2	I	3987892	3988701	Calponin homolog, most closely related to its paralog CPN-4 in C. elegans; CPN-3 is more similar to the calponin paralogs transgelin (SM22 alpha) or neuronal protein NP25 than to calponin per se.	28.79
WBGene00010878	M05D6.5	M05D6.5	II	8480416	8482149		28.71
WBGene00001561	gei-4	W07B3.2	III	344305	348608	Protein with a coiled-coil domain (predicted to mediate protein-protein interactions), an internal repeat of 69 residues (covering residues 134-202, 203-265, and 266-328 of W07B3.2a), and a glutamine/asparagine-rich domain; GEI-4 is paralogous to Y50D7A.8 and Y59C2A.3, physically interacts with GEX-2, and is required for embryonic viability, fertility, and vulval morphogenesis; GEI-4 is claimed t…	28.68
WBGene00009562	flp-22	F39H2.1	I	8658891	8659960		28.67
	Y6G8.2	Y6G8.2	V	17594315	17598700		28.64
WBGene00044094	ZK265.9	ZK265.9	I	8253444	8254919	N ortholog of FIT1 and FIT2, membrane proteins of the endoplasmic reticulum that both induce, and are require for, lipid droplet accumulation; more distantly, ZK265.9 is orthologous to budding yeast Scs3p and Yft2p; ZK265.9 has no obvious function in mass RNAi assays.	28.57
WBGene00008415	mce-1	D2030.5	I	7582100	7583344		28.54
WBGene00003596	ngp-1	T19A6.2	I	8394720	8398614		28.54
WBGene00021959	Y57E12AL.6	Y57E12AL.6	V	7059679	7060452		28.54
WBGene00000835	cuc-1	ZK652.11	III	7860386	7860930	Copper chaperone orthologous to Saccharomyces cerevisiae Atx1p and the vertebrate ATOX1 proteins; by homology, CUC-1 copper chaperone is predicted to function in the cytosol by transferring copper to the CUA-1 ATPase for transport into the post-Golgi compartment; when overexpressed in S. cerevisiae atx1 mutants, a cuc-1 cDNA is able to complement observed growth defects on iron-depleted media sug…	28.51
WBGene00016195	C28H8.4	C28H8.4	III	5906999	5908374		28.44
WBGene00000567	cnx-1	ZK632.6	III	9814280	9817035	Cnx-1 encodes the C. elegans ortholog of calnexin, a type I Ca2+-binding integral membrane protein of the endoplasmic reticulum (ER); CNX-1 binds calcium and is predicted to function as a molecular chaperone required for glycoprotein folding and maturation as well as regulation of intracellular calcium homeostasis; in C. elegans, cnx-1 activity is required at 25 degrees C for wild-type levels of …	28.38
WBGene00012554	Y37D8A.16	Y37D8A.16	III	12915044	12918555		28.32
WBGene00020317	T07E3.6	T07E3.6	III	6909374	6912418		28.28
WBGene00015159	psd-1	B0361.5	III	7258939	7275323		28.26
WBGene00000249	bir-1	T27F2.3	V	11644731	11645344	Homolog of the baculoviral inhibitor-of-apoptosis (IAP) repeat (BIR) proteins (BIRPs) family.	28.07
WBGene00020107	R151.2	R151.2	III	7209895	7215202	R151.2 is orthologous to the human gene PHOSPHORIBOSYL PYROPHOSPHATE SYNTHETASE 1 (PRPS1; OMIM:311850), which when mutated leads to disease	28.05
WBGene00020954	W02G9.4	W02G9.4	V	2666864	2670215		28.02
WBGene00010070	F54F11.2	F54F11.2	II	13507726	13516387	Neprilysin; neprilysins are thermolysin-like zinc metallopeptidases, found on the outer surface of animal cells, that negatively regulate small signalling peptides (e.g., enkephalin, tachykinin, insulin, and natriuretic peptides) by cleaving them; F54F11.2 has no clear orthologs in other organisms.	27.94
WBGene00004357	rho-1	Y51H4A.3	IV	16482756	16488980	Rho GTPase; rho-1 activity is required for regulation of a number of actin filament-based processes including embryonic polarity, cell migration, cell shape changes, muscle contraction, and neurite outgrowth; in addition, RHO-1 is required for both DGK-1- and UNC-13-dependent and independent regulation of synaptic signaling at neuromuscular junctions; as RHO-1 binds DGK-1 in vitro, its regulation…	27.86
WBGene00021340	Y34F4.5	Y34F4.5	III	1026902	1028402		27.85
WBGene00009140	F26A3.1	F26A3.1	I	7640337	7641762		27.84
WBGene00018101	math-27	F36H5.2	II	1767806	1771050	The F36H5.2 gene encodes a protein with a meprin-associated Traf homology (MATH) domain that may be involved in apoptosis.	27.84
WBGene00001761	gst-13	T26C5.1	II	9231417	9232262		27.8
WBGene00013690	Y105E8B.5	Y105E8B.5	I	14657341	14661401	N ortholog of human HYPOXANTHINE PHOSPHORIBOSYLTRANSFERASE 1 (HPRT1), which when mutated leads to Lesch-Nyhan syndrome (OMIM:308000).	27.77
WBGene00021534	Y42G9A.4	Y42G9A.4	III	6124108	6136221	The Y42G9A.4 gene encodes an ortholog of the human gene MEVALONATE KINASE (MVK), which when mutated leads to mevalonicaciduria (OMIM:251170).	27.74
WBGene00020378	T09B4.4	T09B4.4	I	6167949	6168621		27.64
WBGene00006710	ubc-15	Y110A2AR.2	II	2906538	2913572	N E2 ubiquitin-conjugating enzyme predicted to mediate the covalent attachment of an activated ubiquityl moiety to a substrate protein; as loss of UBC-15 activity via RNA-mediated interference (RNAi) does not result in any abnormalities, the precise role of UBC-15 in C. elegans development and/or behavior is not yet known; by sequence similarity, however, UBC-15 is predicted to function in protei…	27.57
WBGene00000212	asm-2	ZK455.4	X	11321019	11324179	Protein similar to human acid sphingomyelinase (ASM) or sphingomyelin phosphodiesterase 1; the ASM-2 protein has a putative secretory signal peptide at the N-terminus, saposin-like and proline-rich domains and putative N-linked glycosylation sites; asm-2 shows phosphodiesterase activity when expressed in COS-7 cells; like mammalian ASM, asm-2 is probably both intracellular and secreted; northern …	27.43
WBGene00001149	bcat-1	K02A4.1	X	12877400	12880249	Branched-chain amino acid aminotransferase that, by homology, is predicted to catalyze the first reaction in the catabolism of essential branched-chain amino acids such as leucine, isoleucine, and valine; in C. elegans, large-scale RNA-mediated interference (RNAi) screens indicate that bcat-1 activity is required for embryonic and larval development.	27.41
WBGene00001208	egl-44	F28B12.2	II	5933457	5940771	The egl-44 gene encodes a putative transcription regulatory protein of 471 amino acids similar to vertebrate transcription enhancer factor (TEF) proteins.	27.4
WBGene00011828	T19A6.3	T19A6.3	I	8398910	8403822		27.39
WBGene00007143	B0334.3	B0334.3	II	11489519	11492937		27.38
WBGene00015650	C09G4.2	C09G4.2	IV	8520875	8538163		27.37
WBGene00020516	T15B7.1	T15B7.1	V	6840489	6847124		27.34
WBGene00017283	F09E5.3	F09E5.3	II	5373967	5375144		27.31
WBGene00019720	M01H9.4	M01H9.4	IV	4479685	4482597		27.3
WBGene00006839	unc-115	F09B9.2	X	10146824	10153073	Protein that binds actin filaments and that is required for RAS signalling and UNC-40/netrin activity during axon pathfinding.	27.29
WBGene00001902	his-28	K06C4.2	V	8889463	8889775	N H4 histone.	27.26
WBGene00006739	ulp-4	C41C4.6	II	8129889	8134653		27.25
WBGene00015110	B0281.3	B0281.3	II	2307041	2308352		27.21
WBGene00009583	F40F9.6	F40F9.6	V	9725917	9729481		27.17
WBGene00006890	vem-1	K07E3.8	X	8087494	8089621		27.15
WBGene00019333	K02F3.10	K02F3.10	III	851386	852384		27.14
WBGene00006497	tag-151	F10G7.1	II	4710264	4726127		27.04
WBGene00000782	cpr-2	F36D3.9	V	16532975	16534056		27.03
WBGene00003844	odc-1	K11C4.4	V	6898518	6900205	Odc-1 encodes ornithine decarboxylase, the first enzyme of polyamine biosynthesis that catalyzes the conversion of ornithine to putrescine; ODC-1 is required for development when animals are deprived of exogenous polyamines, which are required for oogenesis and completion of embryogenesis; in addition,ODC-1 may contribute to male fertility; ODC-1 activity is detectable at all developmental stages…	27.03
WBGene00017311	F09G2.2	F09G2.2	V	7196896	7198417		27.02
WBGene00022280	Y74C10AL.2	Y74C10AL.2	I	2468788	2471937		27.02
WBGene00016385	tag-321	C33H5.19	IV	7782588	7783836		27.01
WBGene00013898	ZC443.3	ZC443.3	V	12812295	12814102		27
WBGene00004422	rpl-11.1	T22F3.4	V	3585322	3586063	Large ribosomal subunit L11 protein.	26.99
WBGene00000181	ard-1	F01G4.2	IV	11131248	11133756	Homolog of mammalian 3-hydroxyacyl-CoA dehydrogenase (HADH II)/amyloid-beta binding alcohol dehydrogenase (ABAD) that is predicted to be mitochondrial.	26.96
WBGene00019932	R07C12.2	R07C12.2	IV	4148127	4150057		26.95
WBGene00009661	patr-1	F43G6.9	II	11774580	11777861		26.89
WBGene00021495	Y40C5A.1	Y40C5A.1	IV	7327719	7329092		26.81
WBGene00008973	F20D1.1	F20D1.1	X	14968819	14970193		26.8
WBGene00006702	ubc-3	Y71G12B.15	I	1698094	1701129	N E2 ubiquitin-conjugating enzyme orthologous to Saccharomyces cerevisiae and human CDC34 (OMIM:603731) which are involved in regulating protein stability during G1 and G2 cell cycle phase transitions; by homology, UBC-3 is likely required for covalent attachment of ubiquitin to select target proteins to facilitate their degradation; however, as loss of UBC-3 activity via RNA-mediated interferenc…	26.8
WBGene00003901	paa-1	F48E8.5	III	5450062	5458926	Homolog of PR65, the structural subunit of protein phosphatase 2A (PP2A); PAA-1 protein is bound by SMG-5; PAA-1 is required in mass RNAi assays for embryonic viability, fertility, and cuticular integrity.	26.79
WBGene00016272	C30G4.7	C30G4.7	X	17056857	17058452		26.76
WBGene00006536	tbb-1	K01G5.7	III	10740745	10742343	This gene encodes a homolog of mammalian beta-tubulin (TUBB) that is expressed at high levels in the germline; TBB-1 is redundant for embryonic viability, due to its paralog TBB-2.	26.72
WBGene00010244	F58D5.5	F58D5.5	I	12041024	12042976		26.66
WBGene00019381	K04C2.3	K04C2.3	III	6872985	6873668		26.58
	rpt-5	F56H1.4	I	5741870	5743576		26.56
WBGene00010075	F55A11.1	F55A11.1	V	11763213	11764356		26.52
WBGene00012964	Y48A6B.3	Y48A6B.3	III	11008101	11008815		26.47
WBGene00011894	ttr-23	T21C9.8	V	10589063	10589861		26.42
WBGene00019211	H18N23.2	H18N23.2	X	17622629	17640656		26.39
WBGene00003559	ncl-1	ZK112.2	III	7731314	7737999	Cytoplasmic B-box zinc finger protein that negatively regulates rRNA and 5S RNA transcription, nucleolus size, and body size; NCL-1 is orthologous to Drosophila BRAIN TUMOR (BRAT), and ncl-1 mutants can be rescued by brat transgenes; NCL-1 is required for the normally small size of neuronal, muscle, and hypodermal nucleoli, and is already active in 4-cell embryos; NCL-1 may be a repressor of RNA …	26.36
WBGene00011311	T01B7.5	T01B7.5	II	8716776	8721623		26.31
WBGene00008992	F21A3.2	F21A3.2	V	15530756	15533938		26.21
WBGene00020562	T19C3.4	T19C3.4	III	618242	620209		26.21
WBGene00010012	F53H10.2	F53H10.2	V	10852493	10865768		26.18
WBGene00017123	maoc-1	E04F6.3	II	7196215	7201793	N ortholog of human HSD17B4 (OMIM:601860, mutated in D-bifunctional protein deficiency); MAOC-1 contains a MaoC-like domain found in diverse enzymes (HSD17B4, peroxisomal hydratase-dehydrogenase-epimerase, and the fatty acid synthase beta subunit) and by homology, is predicted to function in peroxisomal fatty acid beta-oxidation; loss of maoc-1 activity via RNAi results in lifespan extension, inc…	26.17
WBGene00009187	F27D4.1	F27D4.1	I	7702423	7707051	The F27D4.1 gene encodes an ortholog of the human gene ELECTRON-TRANSFER-FLAVOPROTEIN, ALPHA POLYPEPTIDE (ETFA), which when mutated leads to glutaricaciduria type IIA (OMIM:231680).	26.16
WBGene00018610	F48E8.3	F48E8.3	III	5461335	5464337		26.15
WBGene00003923	pas-2	D1054.2	V	10770295	10771325	Proteasome subunit with highest similarity to vertebrate proteasome alpha 2 subunits.	26.14
WBGene00004387	rnp-4	R07E5.14	III	4406256	4407297	Putative member of the exon-exon junction complex, orthologous to Y14 in S. cerevisiae and TSUNAGI in D. melanogaster; RNP-4 is required for embryonic viability, fertility, vulval development, and cuticular integrity; however, rnp-4(RNAi) animals show no accumulation of poly(A)+ mRNA in their nuclei, indicating that RNP-4 is dispensable for mRNA export.	26.14
WBGene00007617	C15H11.9	C15H11.9	V	14423770	14424988		26.01
WBGene00001927	his-53	F07B7.3	V	8853645	8854029	N H2A histone.	25.99
WBGene00006889	pfd-3	T06G6.9	I	12728160	12729859	Putative prefoldin, orthologous to human VBP1 (OMIM:300133), that is required for normal alpha-tubulin synthesis, microtubule growth, mitotic spindle formation and positioning, early embryonic cell division, and embryonic and larval viability; PFD-3 is expressed cytoplasmically in most, if not all, tissues.	25.98
WBGene00015181	B0416.5	B0416.5	X	9268566	9270786		25.96
WBGene00007112	B0035.13	B0035.13	IV	11298978	11306691		25.94
WBGene00004917	snr-4	C52E4.3	V	11978504	11979947		25.93
WBGene00020549	nmt-1	T17E9.2	III	6114426	6116276		25.91
WBGene00014669	C06G8.3	C06G8.3	IV	10799625	10802221		25.9
WBGene00008194	C49C3.4	C49C3.4	IV	17320749	17328616		25.89
WBGene00006626	tsn-1	F10G7.2	II	4706800	4710158	Tsn-1 encodes the C. elegans ortholog of Tudor-SN (tudor staphylococcal nuclease); TSN-1 is a component of the RNA-induced silencing complex (RISC) and its activity is required for proper function of the let-7 miRNA in vivo; TSN-1 is found in both the nucleus and the cytosol.	25.85
WBGene00003756	nlp-18	F33A8.2	II	11027888	11030327	Nlp-18 encodes four predicted neuropeptide-like proteins; in C. elegans, nlp-18 is part of the FAFA neuropeptide family that also contains nlp-20; nlp-18 is expressed in a variety of neurons, including ASI, NSM, four head neurons, two tail neurons, and two anterior pharyngeal neurons; nlp-18 expression is also detected in the spermatheca, the rectal gland, and the intestine; as loss of nlp-18 act…	25.84
WBGene00011815	bath-43	T16H12.5	III	10090754	10097974	The T16H12.5 gene encodes a protein with a meprin-associated Traf homology (MATH) domain that may be involved in apoptosis.	25.84
WBGene00007681	C18D11.3	C18D11.3	III	11823328	11824321		25.79
WBGene00003753	nlp-15	CC4.2	I	12988220	12995462		25.79
WBGene00002056	ifc-2	M6.1	X	642158	650092	Ifc-2 encodes three isoforms of an intermediate filament protein dispensable for viability but required for normal movement, growth rate, body size, body shape, and cuticle strength; IFC-2 is present in the cytoplasm of intestinal cells, and at the desmosomes of intestinal and pharyngeal cells.	25.77
WBGene00021337	Y34F4.2	Y34F4.2	III	1010535	1011368		25.77
WBGene00000929	dao-3	K07E3.3	X	8084164	8086493	Protein containing tetrahydrofolate dehydrogenase/cyclohydrolase catalytic and NAD(P)-binding domains; by similarity to mammalian enzymes, DAO-3 is predicted to function in one-carbon unit metabolism and thus, in amino acid and nucleotide biosynthesis; dao-3 expression appears to be regulated by daf-2-mediated insulin signaling: microarray experiments suggest that it is upregulated in daf-2 mutan…	25.73
WBGene00011801	T16G1.7	T16G1.7	V	12932919	12935031	T16G1.7 is orthologous to the human gene ALIAS DLC1~CANDIDATE TUMOR SUPPRESSOR GENE (DLEC1; OMIM:604050), which when mutated leads to disease.	25.71
WBGene00002982	lgg-3	B0336.8	III	5697499	5697960	Hydrophilic protein that is orthologous to Saccharomyces cerevisiae autophagy protein Apg12p; by homology, LGG-3 is predicted to function as a modifier protein required for a protein conjugation system essential for autophagy; in the context of this conjugation system, LGG-3 is predicted to interact with Apg7p and Apg5p homologs (encoded by M7.5 and Y71G12B.12a, respectively) to effect bulk degra…	25.69
WBGene00001591	glc-1	F11A5.10	V	16219581	16221890	Glc-1 encodes the alpha subunit of a glutamate-gated chloride channel and forms a functional channel in Xenopus oocytes; mutations genetically interact with avr-14 and avr-15 mutations such that triple mutants exhibit high level resistance to ivermectin.	25.69
WBGene00017765	F25B4.1	F25B4.1	V	5712882	5714740	F25B4.1 is orthologous to the human gene GLYCINE CLEAVAGE SYSTEM T-PROTEIN (AMT; OMIM:238310), which when mutated leads to glycine encephalopathy.	25.68
WBGene00007720	C25D7.10	C25D7.10	V	15067440	15068546		25.67
WBGene00077437	Y59H11AR.6	Y59H11AR.6	IV	8597743	8598709		25.58
WBGene00005444	srh-237	T05E12.7	V	17090358	17091579		25.55
WBGene00016415	C34F11.3	C34F11.3	II	5203294	5210944		25.54
WBGene00016788	C49G7.10	C49G7.10	V	4040393	4041989		25.54
WBGene00020577	T19D12.2	T19D12.2	II	6661400	6665157		25.51
WBGene00003678	nhr-88	K08A2.5	II	2976633	2986010		25.44
WBGene00015933	C17H12.8	C17H12.8	IV	6818589	6820627		25.41
WBGene00003236	mif-3	F13G3.9	I	7312864	7313522		25.39
WBGene00017969	F32A5.3	F32A5.3	II	7232792	7238289		25.34
WBGene00000894	dab-1	M110.5	II	8226063	8229082	N ortholog of the cytoplasmic adaptor protein DISABLED, required for normal molting and meiotic arrest; DAB-1 is also required for EGL-17 secretion from vulval cells, and thus indirectly for normal sex myoblast (SM) migration and egg-laying; DAB-1 contains a conserved PTB domain and signals that confer localization to Golgi-proximal vesicles, and DAB-1 localizes to vesicular structures in vivo; d…	25.33
WBGene00017889	F28B3.10	F28B3.10	I	4949341	4950413		25.26
WBGene00007390	C06H2.6	C06H2.6	V	11124279	11125032		25.25
WBGene00009945	bath-38	F52H3.3	II	10042916	10045111		25.24
WBGene00015569	C07D10.5	C07D10.5	II	7381498	7383414		25.22
WBGene00009164	hrdl-1	F26E4.11	I	9793745	9796665		25.19
WBGene00010428	dcn-1	H38K22.2	III	4313898	4317576	Protein containing UBA-like ubiquitin ligase and DUF298 domains that is orthologous to Saccharomyces cerevisiae Dcn1p; in C. elegans, DCN-1 activity is required for negative regulation of the MEI-1/katanin microtubule-severing complex that functions during meiosis but is inactivated prior to mitosis of the one cell-stage embryo; DCN-1 binds both ubiquitin and the ubiquitin-like Nedd8 protein in v…	25.17
WBGene00010657	K08D8.3	K08D8.3	IV	12903943	12906593		25.13
WBGene00017908	F28H1.1	F28H1.1	I	3995710	3996952		25.12
WBGene00020109	R151.6	R151.6	III	7221669	7226638		25.11
WBGene00022704	ZK353.9	ZK353.9	III	8409414	8411936		24.98
WBGene00020115	R155.1	R155.1	III	1951514	1961934		24.97
WBGene00012728	Y39G8B.9	Y39G8B.9	II	13981255	13981690		24.97
WBGene00008669	F11A3.1	F11A3.1	V	9508069	9510371		24.96
WBGene00001895	his-21	K06C4.3	V	8891858	8892242	N H2A histone.	24.94
WBGene00011984	T24C2.5	T24C2.5	X	14537824	14539253		24.92
WBGene00013643	Y105C5A.24	Y105C5A.24	IV	15849901	15852845		24.88
WBGene00021281	Y24D9A.1	Y24D9A.1	IV	4408598	4414672		24.88
WBGene00008459	E02H1.8	E02H1.8	II	9597545	9605447	N ortholog of human mitochondrial ribosomal protein L53 (MRPL53); E02H1.8 is coexpressed with pme-2 in an operon, and thus, like PME-2, may function in DNA repair.	24.87
WBGene00021133	W10D9.5	W10D9.5	II	468368	470481		24.87
WBGene00008859	F15D4.2	F15D4.2	II	13215997	13216663		24.86
WBGene00011634	T09A5.5	T09A5.5	II	7852785	7853711		24.85
WBGene00045212	Y110A7A.21	Y110A7A.21	I	5107845	5113755		24.85
WBGene00001747	gsp-1	F29F11.6	V	10682395	10686480		24.81
WBGene00020374	T09A12.5	T09A12.5	IV	8225656	8236583		24.81
WBGene00001032	dnj-14	K02G10.8	X	4707158	4711714	This gene encodes a protein containing a DnaJ ("J") domain.	24.8
WBGene00018145	F37C4.5	F37C4.5	IV	3871822	3874410		24.79
WBGene00022135	Y71G10AR.1	Y71G10AR.1	IV	2206368	2208830		24.78
WBGene00016166	C27F2.4	C27F2.4	III	4958498	4960263		24.77
WBGene00005000	spp-15	C48E7.10	I	6239541	6250069		24.67
WBGene00001923	his-49	F07B7.5	V	8847918	8848329	N H3 histone; by homology, HIS-49 is predicted to function as a nucleosome component required for packaging of DNA into chromatin; replication-dependent histone locus that resides in a histone gene-rich region on chromosome V.	24.67
WBGene00007023	mdt-27	T18H9.6	V	9209441	9212317		24.66
WBGene00016669	ilys-2	C45G7.2	IV	2467678	2468808		24.6
	pdi-1	C14B1.1	III	3699718	3701455		24.56
WBGene00002021	hsp-17	F52E1.7	V	8383900	8385906	Heat shock protein that is a member of the hsp16/hsp20/alpha-crystallin family of heat shock proteins; by homology, HSP-17 is predicted to function as a molecular chaperone that protects cells from heat-induced protein aggregation and denaturation; at present, the precise developmental and/or behavioral role of HSP-17, as well as its expression pattern, are not yet known.	24.54
WBGene00010028	F54B11.5	F54B11.5	X	13594052	13595988		24.48
WBGene00019998	R10H1.1	R10H1.1	II	7494394	7496113		24.48
WBGene00002023	hsp-25	C09B8.6	X	6031428	6039456	Member of the small heat shock family of proteins; HSP-25 is expressed throughout development and in vitro, exhibits chaperone activity; HSP-25 localizes to: 1) dense bodies and M lines in body wall muscle, 2) the lining of the pharynx, and 3) to cell-cell junctions in the spermathecal wall; consistent with a role in myofibril organization, HSP-25 binds vinculin and alpha-actinin in vitro.	24.47
WBGene00007812	C29F7.3	C29F7.3	X	13418785	13419827		24.44
WBGene00008486	ugt-44	F01D4.2	IV	10469734	10471862		24.39
WBGene00016977	C56G2.1	C56G2.1	III	6353328	6367764		24.37
WBGene00004914	snr-1	Y116A8C.42	IV	17088012	17088791	N ortholog of human small nuclear ribonucleoprotein Sm D3, a protein that forms part of a heptameric complex required for the biogenesis and function of the snRNPs that catalyze mRNA splicing; in combination with the gene that encodes the human Sm B ortholog (snr-2) snr-1 affects embryonic viability and the nuclear association and localization of P granules in embryos based on an RNAi assay, snr-…	24.34
WBGene00022046	Y66H1A.4	Y66H1A.4	IV	425971	427204		24.31
WBGene00018237	F40F4.6	F40F4.6	X	3235757	3243614		24.3
WBGene00006627	tsp-1	C02F5.8	III	8237933	8239343		24.26
WBGene00015943	C18A3.5	C18A3.5	II	5712319	5714792		24.19
WBGene00017293	bmy-1	F09E5.17	II	5358667	5359321		24.19
WBGene00002059	ife-1	F53A2.6	III	13343453	13344490	The ife-1 gene encodes one of five C. elegans homologs of the mRNA cap-binding protein eIF4E; it is specifically required for spermatogenesis, and is expressed in P granules.	24.18
WBGene00013094	Y51H1A.3	Y51H1A.3	II	13872774	13875204	Y51H1A.3 encodes the C. elegans ortholog of NDUFB8, an accessory subunit of the mitochondrial respiratory chain NADH:ubiquinone oxidoreductase (Complex I); large-scale RNAi screens indicate that Y51H1A.3 activity is required for embryonic and larval development, normal brood size, and molting.	24.16
WBGene00020946	W02D7.11	W02D7.11	V	8302865	8304448		24.15
WBGene00017830	rpb-8	F26F4.11	III	4917193	4917973		24.14
WBGene00000985	dhs-22	C15H11.4	V	14417932	14421418	Short-chain dehydrogenase predicted to be mitochondrial.	24.13
WBGene00004916	snr-3	T28D9.10	II	6488780	6489718	N ortholog of human small nuclear ribonucleoprotein Sm D1, a protein that forms part of a heptameric complex required for biogenesis and function of the snRNPs that catalyze mRNA splicing; in combination with the gene that encodes the human Sm D2 ortholog (snr-4), snr-3 affects embryonic viability and nuclear association and localization of P granules in embryos, based on an RNAi assay; affects e…	24.13
WBGene00002203	kin-20	F46F2.2	X	15269046	15281547		24.11
WBGene00008258	C52E4.5	C52E4.5	V	11982877	11985461		24.1
WBGene00001994	hpk-1	F20B6.8	X	4210558	4217266	Predicted dual-specificity protein kinase with distant homology to the vertebrate protein kinase DYRK1A and the Drosophila homolog mini-brain; increased expression of DYRK1A is implicated in the neuropathology of trisomy 21/Down syndrome; RNA interference of hpk-1 does not result in any detectable phenotype; the HPK-1::GFP fusion protein is localized to the nucleus and is expressed in cleavage st…	24.1
WBGene00008748	F13E6.4	F13E6.4	X	10691870	10695003		24.08
WBGene00004305	ran-4	R05D11.3	I	8591204	8591969	Ortholog of NUCLEAR TRANSPORT FACTOR 2 (NTF2) from S. cerevisiae and metazoa, which is predicted to interact with nucleoporins and to promote transport of RAN-1(+GDP) into the nucleus; RAN-4/NTF2 proteins are paralogous to the N-terminal domain of RasGAP SH3 binding proteins such as Drosophila RASPUTIN, and to delta-5-3-ketosteroid isomerases, while having no homology to Ran proteins per se; RAN-…	24.07
WBGene00003704	nhr-114	Y45G5AM.1	V	4175872	4191501	Nhr-114 encodes, by alternative splicing, two isoforms of a nuclear hormone receptor that specifically binds GPA-13 in yeast two-hybrid assays; the interaction of NHR-114 with GPA-13 is independent of whether GPA-13 is constitutively activated or not; NHR-114 is expressed in intestine (and weakly in hypodermal cells), with mainly nuclear localization; NHR-114 has no obvious function or phenotype …	24.06
WBGene00001451	flp-8	F31F6.4	X	14881339	14882221	Flp-8 encodes three copies of a FMRFamide-related short peptide neurotransmitter; although the FLP-8 peptide can increase pharyngeal action potential frequency, loss of FLP-8 function does not result in a mutant phenotype, suggesting that FLP-8 may function redundantly with other FMRFamide-like peptides in the nervous system; FLP-8 expression is detected in embryos and larval stages, but not in a…	24.03
WBGene00012911	acl-7	Y46G5A.21	II	12810953	12816372	Y46G5A.21 is orthologous to the human gene GLYCERONEPHOSPHATE O-ACYLTRANSFERASE (GNPAT; OMIM:602744), which when mutated leads to disease.	24.01
WBGene00007007	mak-2	C44C8.6	IV	884908	890175	Serine/threonine protein kinase that is orthologous to the vertebrate MAPKAPK2 and MAPKAPK3 (MAP kinase-activated protein kinase family members 2 and 3) kinases.	23.99
WBGene00003958	pcp-3	F23B2.11	IV	9155058	9158999		23.98
WBGene00001889	his-15	ZK131.9	II	13818279	13818648	N H2B histone.	23.98
WBGene00007012	mdt-4	ZK546.13	II	4942111	4943928		23.98
WBGene00000967	dhs-3	T02E1.5	I	8211103	8218317	Member of the short-chain dehydrogenases/reductases family (SDR) predicted to be mitochondrial.	23.97
WBGene00009632	F42E11.2	F42E11.2	X	11368646	11374274		23.96
	C53H9.2	C53H9.2	I	1832897	1834765		23.9
WBGene00009165	F26E4.12	F26E4.12	I	9780338	9785712		23.9
WBGene00010522	K03A11.5	K03A11.5	X	13065358	13066797		23.9
WBGene00007452	C08F11.3	C08F11.3	IV	13620251	13621481		23.88
WBGene00020943	W02D7.8	W02D7.8	V	8305098	8306439		23.85
WBGene00001503	fum-1	H14A12.2	III	7465529	7468014	Fum-1 is orthologous to human FUMARASE (FH; OMIM:136850), which when mutated leads to fumarase deficiency; FUM-1A and FUM-1B are predicted to be mitochondrial.	23.67
WBGene00001431	fkb-6	F31D4.3	V	20841545	20846054	Peptidyl-prolyl cis-trans isomerase that is most closely related to mammalian FK506-binding protein 4; loss of fkb-6 activity via large-scale RNAi screens indicates that fkb-6 is required fro embryonic and vulval development.	23.66
WBGene00004245	puf-9	W06B11.2	X	5841551	5845930	The puf-9 gene encodes a predicted RNA binding protein orthologous to Drosophila PUMILIO and human PUMILIO 2 (OMIM:607205); PUF-9 is required for normal locomotion and fluid balance, and is expressed primarily in somatic tissues; PUF-9 contains a glutamine/asparagine-rich domain.	23.63
WBGene00003691	nhr-101	H12C20.6	V	11566785	11573069	Member of the nuclear hormone receptor family.	23.51
WBGene00021336	Y34F4.1	Y34F4.1	III	1020956	1021863		23.5
WBGene00001330	eps-8	Y57G11C.24	IV	14879437	14900613	Eps-8 is predicted to encode five protein isoforms with similarity to mouse epidermal growth factor receptor kinase substrate that affects embryonic viability, growth, locomotion, osmoregulation, and larval viability; interacts with GEX-3 in yeast two-hybrid assays.	23.49
WBGene00003123	mag-1	R09B3.5	I	11911313	11912669		23.46
WBGene00004979	sph-1	F42G8.11	IV	8130547	8133673	Member of the synaptophysin/synaptoporin family that contains a MARVEL domain, a membrane-associating domain found in lipid-associating proteins, and contains a transmembrane domain.	23.43
WBGene00003821	nst-1	K01C8.9	II	8278617	8283140	Homolog of human GNL3 (OMIM:608011, nucleostemin) and GNL3L, and of S. cerevisiae NUG1; NST-1 may suppress tumorous growth in the germ line by ensuring robust larval germline proliferation; like PRO-1, -2, and -3, NST-1 is probably required for ribosome biogenesis, suggesting a link between biogenesis in the distal sheath and control of cell division in the germ line; nucleostemin is a nucleolar …	23.38
WBGene00017327	F10C1.8	F10C1.8	II	5754435	5756646		23.27
WBGene00019477	K07C11.4	K07C11.4	V	8203420	8205950		23.27
WBGene00020866	T27F7.1	T27F7.1	II	4994018	4997971		23.24
WBGene00011897	scpl-4	T21C9.12	V	10599078	10602121	N ortholog of budding yeast TIM50 and human TIMM50 (OMIM:607381); by orthology, SCPL-4 is expected to be part of the mitochondrial inner membrane protein translocase; SCPL-4 is required for embryonic development and fertility in mass RNAi assays; SCPL-4 is distantly similar to FCP-1 and SCPL-1, -2, and -3.	23.21
WBGene00014222	ZK1098.5	ZK1098.5	III	9525452	9526969	Unfamiliar protein that is individually dispensable for viability and gross morphology in RNAi assays, but is cotranscribed with ZK1098.1 and thus might act in concert with it.	23.2
WBGene00007875	dod-24	C32H11.12	IV	12940110	12941337		23.16
WBGene00016583	tag-335	C42C1.5	IV	12276055	12278022		23.16
WBGene00010262	F58E10.7	F58E10.7	V	13987143	14006057		23.11
WBGene00018200	btb-17	F39E9.11	II	3295409	3296578		23.09
	rsks-1	Y47D3A.16	III	11245070	11251067		23.04
WBGene00020894	T28D9.1	T28D9.1	II	6492350	6498581		23
WBGene00021292	Y25C1A.5	Y25C1A.5	II	3078790	3087676	Beta subunit of the coatomer (COPI) complex; in mass RNAi assays, Y25C1A.5 is required for fertility, adult viability, osmoregulation, and general health.	22.88
WBGene00001918	his-44	F08G2.1	II	13826638	13827007	N H2B histone.	22.84
	fbxa-59	T12B5.8	III	940865	943445		22.81
WBGene00010081	F55A11.8	F55A11.8	V	11788132	11789096		22.76
WBGene00003825	ntl-2	B0286.4	II	4372734	4376736		22.75
WBGene00007227	C01G6.5	C01G6.5	II	9274890	9280020		22.73
WBGene00004020	pho-1	EGAP2.3	II	5231401	5235904	Pho-1 encodes the major C. elegans intestinal acid phosphatase; as loss of PHO-1 function via RNA-mediated interference (RNAi) does not result in any abnormalities, PHO-1 may function redundantly with other acid phosphatases; PHO-1 intestinal expression appears to be positively regulated by CKI-1, a cyclin-dependent kinase inhibitor, and negatively regulated by POP-1, a TCF/LEF transcription fact…	22.73
WBGene00016119	C25H3.10	C25H3.10	II	5696594	5698927		22.67
WBGene00007980	C36E8.1	C36E8.1	III	3999270	4004120		22.62
WBGene00000652	col-76	M110.1	II	8204271	8207400		22.62
WBGene00001073	dpy-11	F46E10.9	V	6511567	6515223	Membrane- associated thioredoxin- like (TRX) protein that affects body shape and ray morphology; the TRX domain displays catalytic activity in vitro, and dpy-11 is expressed in cytoplasm of hypodermis.	22.56
WBGene00001770	gst-22	F21H7.1	V	16230175	16232255		22.54
WBGene00003755	nlp-17	Y45F10A.5	IV	13505241	13505726		22.53
WBGene00018488	F46E10.1	F46E10.1	V	6524971	6533053		22.52
WBGene00017163	F01F1.9	F01F1.9	III	5859259	5863498		22.51
WBGene00000204	arx-6	C35D10.16	III	4878625	4879606	Arx-6 encodes the C. elegans ortholog of the p20Arc subunit of the actin-related protein (Arp)2/3 complex.	22.5
WBGene00002183	kat-1	T02G5.8	II	7073734	7075490	Homolog of the human gene ACAT1, which when mutated leads to alpha-methylacetoaceticaciduria (OMIM:203750).	22.45
WBGene00044025	T01G1.4	T01G1.4	IV	11359836	11361480		22.37
WBGene00020709	T23B3.1	T23B3.1	I	6717829	6721047		22.36
WBGene00001453	flp-10	T06C10.4	IV	7868887	7870058	FMRFamide-related neuropeptide; in males, flp-10 activity is required for a sensory transduction pathway that negatively regulates the frequency of certain substeps of turning behavior during mating; a flp-10::gfp reporter is expressed in a number of neurons including AIM, ASI, AUA, BAG, BDU, DVB, PQR, PVR, and URX, and in the vulD cells.	22.35
WBGene00022181	Y71H2AM.16	Y71H2AM.16	III	2757157	2760806		22.33
WBGene00003082	lsm-8	Y73B6BL.32	IV	6326508	6329453		22.3
WBGene00018395	F43E2.7	F43E2.7	II	7372548	7374110		22.29
WBGene00019760	calu-1	M03F4.7	X	4969505	4970880		22.29
WBGene00004390	rnp-7	K04G7.10	III	7158843	7162044		22.25
WBGene00017434	F13H8.1	F13H8.1	II	6283337	6284645		22.24
	mai-1	K10B3.9	X	3113425	3116588		22.23
WBGene00001172	egl-3	C51E3.7	V	10169166	10173725	The egl-3 gene encodes a homolog of a mammalian proprotein convertase that participates in peptide secretion.	22.22
WBGene00002139	inx-17	R12E2.4	I	4165135	4167058		22.22
WBGene00017775	F25B5.3	F25B5.3	III	5948838	5953482	F25B5.3 is orthologous to the human gene NUCLEOTIDASE, 5-PRIME, CYTOSOLIC III (NT5C3; OMIM:606224), which when mutated leads to hemolytic anemia due to UMPH1 deficiency	22.21
WBGene00006530	tba-4	F44F4.11	II	10918627	10920106	Member of the alpha tubulin family that also includes tba-1, tba-2, and tba-3, and affects embryonic viability.	22.18
WBGene00000843	cup-2	F25D7.1	I	10398974	10400185	The primary phenotype of cup-2 animals is an accumulation of secreted GFP in the pseudocoelom, suggesting a decrease in, or the absence of, endocytosis in coelomocytes.	22.14
WBGene00018616	F48G7.5	F48G7.5	V	622188	623008		22.08
WBGene00019620	K10C2.4	K10C2.4	X	6444145	6448956	Putative fumarylacetoacetate hydrolase, orthologous to human FAH (OMIM:276700, mutated in type I tyrosinemia), that is required for tyrosine metabolism, resistance to oxidative and protein-folding stresses, and more generally for normally rapid growth, normal locomotion, fertility, and viability; K10C2.4 is expressed in hypodermis and intestine; the intestines of K10C2.4(RNAi) animals atrophy rap…	22.07
WBGene00011527	cchl-1	T06D8.6	II	11234969	11236367		22.07
WBGene00001560	gei-3	T22H6.6	X	12705543	12813868	Member of the high mobility group (HMG) protein family; interacts with GEX-3 in yeast two-hybrid assays.	22.03
WBGene00008876	F16A11.1	F16A11.1	I	9393941	9404016		22.02
WBGene00012794	Y43E12A.2	Y43E12A.2	IV	10982037	10984973		21.91
WBGene00001099	dsc-4	K02D7.4	IV	315057	320576	Dsc-4 encodes the C. elegans ortholog of the large subunit of the microsomal triglyceride transfer protein; dsc-4 affects the length of the defecation cycle and genetically interacts with clk-1 with respect to defecation cycle length, and also with respect to the clk-1- dependent adjustment of defecation cycle length to temperature; a DSC-4::GFP fusion protein is expressed in the intestine beginn…	21.84
WBGene00013037	Y49E10.18	Y49E10.18	III	12442519	12445999		21.82
WBGene00000369	ccf-1	Y56A3A.20	III	11918707	11920123	A homolog of subunit 7 of CCR4-NOT transcription complex from S. cerevisiae.	21.82
WBGene00009435	F35G2.1	F35G2.1	IV	12200947	12207950		21.81
WBGene00003628	nhr-35	C07A12.3	X	4532662	4537506		21.79
WBGene00006764	unc-27	ZK721.2	X	8789393	8790563	Troponin I isoform; unc-27 is required for coordinated motility and normal muscle morphology; structural analyses indicate that unc-27 is required for proper sarcomeric organization; unc-27/troponin I interacts with the body wall and pharynx types of troponin C; expression studies show that unc-27 is expressed in body wall, vulval and anal muscles.	21.79
WBGene00001942	his-68	T23D8.6	I	9989089	9989604	N H2A histone.	21.78
WBGene00002255	lbp-3	F40F4.4	X	3256999	3258145	Predicted secreted fatty acid binding protein (FABP) that is similar to the Ascaris suum secreted FABP As-p18; by homology, LBP-3 is predicted to function in sequestering or transporting small hydrophobic molecules such as lipids and steroid hormones; an lbp-3::gfp promoter fusion is expressed in the embryo, with expression seen in presumptive hypodermal cells by the comma stage and in posterior …	21.77
WBGene00009440	F35G12.2	F35G12.2	III	4566245	4578404		21.76
WBGene00011116	pdcd-2	R07E5.10	III	4415489	4418035	This gene encodes a homolog of mammalian PROGRAMMED CELL DEATH 2 (PDCD2).	21.75
WBGene00022393	Y97E10AL.2	Y97E10AL.2	V	7983855	7985887		21.74
WBGene00023021	F32A5.9	F32A5.9	II	7258328	7258769		21.72
WBGene00017272	F08F8.7	F08F8.7	III	7345816	7347078		21.71
WBGene00007091	B0001.6	B0001.6	IV	12156807	12164236		21.7
WBGene00007350	C05G5.4	C05G5.4	X	14753946	14760753		21.67
WBGene00003618	nhr-19	E02H1.7	II	9597545	9605447		21.67
WBGene00006925	vit-1	K09F5.2	X	7727842	7733109		21.56
WBGene00016412	C34E10.11	C34E10.11	III	5234576	5236325		21.51
WBGene00009112	tag-353	F25D7.2	I	10401056	10402930		21.48
WBGene00009126	F25H5.3	F25H5.3	I	9168423	9177467		21.43
WBGene00003951	pbs-5	K05C4.1	I	14719153	14720466		21.4
WBGene00011827	T19A6.1	T19A6.1	I	8375482	8392731		21.35
WBGene00015116	B0286.3	B0286.3	II	4369619	4372563		21.28
WBGene00020721	T23B12.6	T23B12.6	V	8457594	8460397		21.24
WBGene00022583	ZC262.8	ZC262.8	III	8326496	8331838		21.23
WBGene00019893	sgt-1	R05F9.10	II	4902279	4903783		21.22
WBGene00001972	hmg-1.2	F47D12.4	III	6280327	6282361		21.2
WBGene00016760	C49A9.6	C49A9.6	IV	6210983	6213075		21.17
WBGene00007145	B0334.5	B0334.5	II	11496695	11499540		21.15
WBGene00010560	iftb-1	K04G2.1	I	8026599	8028746	Iftb-1 encodes the C. elegans ortholog of translation initiation factor 2 beta (eIF2beta); by homology, IFTB-1 is predicted to function in translation initiation and start codon recognition; loss of iftb-1 via RNAi indicates that iftb-1 activity is required for a number of processes including growth, development, and body morphogenesis; loss of iftb-1 activity in adult animals extends lifespan.	21.15
WBGene00005833	srw-86	C25F9.7	V	19400105	19400679		21.13
WBGene00009266	F30A10.9	F30A10.9	I	9501258	9505759		21.13
WBGene00004464	rpn-8	R12E2.3	I	4175317	4177273		21.1
WBGene00013882	ZC410.5	ZC410.5	IV	9088590	9092172		21.1
WBGene00022474	Y119C1B.9	Y119C1B.9	I	4537832	4539708		21.09
WBGene00001925	his-51	F07B7.10	V	8849763	8850147	N H2A histone.	21.08
WBGene00000793	crh-1	Y41C4A.4	III	11657618	11693718	Homolog of the cyclic AMP-response element binding protein (CREB); crh-1 is involved in the transcription of CRE-sequence dependant genes activated by a CaM kinase cascade; crh-1 may also be involved in the integration of environmental cues that induce dauer formation and may be part of a chemosensory cascade that regulates TGF-beta signaling; CRH-1 is ubiquitously expressed and localizes to nucl…	21.07
WBGene00001520	gas-1	K09A9.5	X	15586734	15590319	The gas-1 gene encodes a 49 kDa subunit of mitochondrial complex I that is required for oxidative phosphorylation, resistance to volatile anesthetics, fecundity, and normal lifespan; gas-1 is expressed in the nematode neuromuscular system; its subcellular distribution appears to be mitochondrial; drug effects on mutants versus wild-type indicate that gas-1 functions at least partially through pre…	21.04
WBGene00001173	egl-4	F55A8.2	IV	1847965	1880586	Cyclic GMP-dependent protein kinase that may act through the TGF-beta signaling pathway to relay sensory cues that modulate chemosensory behavior, dauer formation, foraging, egg laying, body size, and endoreduplication in response to dietary restriction; lso required for lethargus, a sleep-like state that is induced before each of the four larval molts; in addition, genetic studies indicate that …	21.02
WBGene00004919	snr-6	Y49E10.15	III	12429174	12429494	Snr-6 encodes the C. elegans ortholog of the small nuclear ribonucleoprotein E, one of seven subunits of the heptameric Sm complex required for the biogenesis and function of snRNPs that catalyze mRNA splicing; in addition to its predicted role in pre-mRNA processing, SNR-6 activity is essential for embryogenesis and is required for several aspects of germ cell specification including cell divisi…	20.97
WBGene00001819	haf-9	ZK484.2	I	6081813	6085964	Haf-9 is orthologous to the human gene ATP-BINDING CASSETTE, SUB-FAMILY B (MDR/TAP), MEMBER 3 (TAP2; OMIM:170261), which when mutated leads to disease.	20.96
WBGene00008542	F07A5.3	F07A5.3	I	7354488	7357171		20.91
WBGene00006353	sur-7	F01G12.2	X	16376516	16379965		20.9
WBGene00020216	trap-2	T04G9.5	X	767031	768070		20.87
	ttx-7	F13G3.5	I	7301028	7303225		20.84
WBGene00009092	F23H12.2	F23H12.2	V	12342292	12343447		20.8
WBGene00015487	C05D11.10	C05D11.10	III	6430978	6431734		20.77
WBGene00020348	T08B2.8	T08B2.8	I	6211270	6211887		20.71
WBGene00014138	clec-186	ZK896.7	IV	12866084	12869145		20.7
WBGene00007718	C25D7.8	C25D7.8	V	15066273	15067440		20.69
WBGene00010307	F59B2.2	F59B2.2	III	8992135	8999696		20.67
WBGene00016244	C30B5.2	C30B5.2	II	6197140	6198212		20.66
WBGene00009993	F53F4.11	F53F4.11	V	13622108	13624507		20.62
WBGene00013934	ZK131.11	ZK131.11	II	13792137	13817561		20.62
WBGene00009974	F53C11.4	F53C11.4	V	13782380	13796201		20.6
WBGene00009805	F47B8.4	F47B8.4	V	14323584	14324420		20.59
WBGene00018869	F55C12.1	F55C12.1	II	5884515	5892635		20.57
WBGene00019606	clec-88	K10B2.3	II	6365688	6366790	Clec-88 encodes, by alternative splicing, two isoforms of a putatively secreted C-type lectin paralogous to CLEC-87, C25B8.4, F26D10.12, and ZK858.3; CLEC-88 has a single chondroitin attachment site verified by mass spectrometry; CLEC-88 has no obvious function in mass RNAi assays.	20.54
WBGene00010150	F56D5.6	F56D5.6	IV	9401965	9412630		20.51
WBGene00003947	pbs-1	K08D12.1	IV	1708801	1709743	Protease subunit with highest similarity to vertebrate proteasome subunit beta type 6 that affects fertility, embryonic viability, locomotion, and larval viability	20.5
WBGene00007940	C34F6.6	C34F6.6	X	11207414	11208051		20.48
	cct-3	F54A3.3	II	2233540	2243540		20.48
WBGene00020142	aak-2	T01C8.1	X	16796003	16803274	Aak-2 encodes one of two C. elegans homologs of the catalytic alpha subunit of AMP-activated protein kinases (AMPKs); in C. elegans, aak-2 functions downstream of stressors and energy level signals, as well as daf-2-mediated insulin signaling, to positively regulate adult lifespan; in addition, genetic analysis with daf-16 mutants indicates that, in regulating lifespan, AAK-2 likely acts in paral…	20.48
WBGene00050936	ZK856.16	ZK856.16	V	10205292	10205553		20.48
WBGene00016763	C49A9.9	C49A9.9	IV	6217355	6219435		20.41
WBGene00001893	his-19	K06C4.11	V	8895740	8896124	N H2A histone; his-19 is contained within the histone gene cluster HIS4.	20.37
WBGene00009139	F25H9.7	F25H9.7	V	13468397	13469068		20.33
WBGene00004700	rsp-3	Y111B2A.18	III	12686132	12687802	Putative ortholog of human SF2/ASF and member of the SR protein family of nuclear phosphoproteins that are required for constitutive splicing and influence alternative splicing regulation; rsp-3 affects the development of oocytes together with rsr-1, and is required for late embryonic viability; SPK-1 binds directly to and phosphorylates the RS domain of RSP-3 in vitro and the mRNA of rsp-3 is pr…	20.33
WBGene00021839	nduf-5	Y54E10BL.5	I	3001380	3002850	Y54E10BL.5 encodes the C. elegans ortholog of the NDUFS5/15 kDa subunit of the mitochondrial NADH dehydrogenase (ubiquinone) complex (complex I).	20.29
WBGene00045078	C46C2.7	C46C2.7	IV	9195609	9196044		20.24
WBGene00003150	mbk-2	F49E11.1	IV	13009103	13035915	Mbk-2 encodes one of two C. elegans members of the DYRK (dual-specificity Yak1-related kinase) family of proteins that includes S. cerevisiae Yak1 and the Drosophila minibrain and DYRK2 kinases; MBK-2 activity is required maternally for the egg-to-embryo transition that occurs during the earliest stages of embryonic development; specifically, MBK-2 is required for: 1) posterior localization of th…	20.24
WBGene00022668	ZK154.6	ZK154.6	X	7790137	7793487		20.2
WBGene00009973	F53C11.3	F53C11.3	V	13782380	13796201		20.18
WBGene00011858	T20D3.5	T20D3.5	IV	9336357	9338524		20.17
WBGene00007880	C33A12.1	C33A12.1	IV	9523753	9524872	C33A12.1 encodes the C. elegans ortholog of the NDUFA5/B13 subunit of the mitochondrial NADH dehydrogenase (ubiquinone) complex (complex I).	20.16
WBGene00006617	trs-1	C47D12.6	II	11688885	11695919		20.16
WBGene00020101	R148.2	R148.2	III	3183681	3184960		20.14
	fbxa-209	Y36E3A.1	V	15423846	15425394		20.14
WBGene00022798	ZK688.3	ZK688.3	III	7892279	7894554		20.14
WBGene00044263	Y105C5A.26	Y105C5A.26	IV	15681341	15681506		20.08
WBGene00045277	ZK742.6	ZK742.6	V	7805044	7814830		20.08
WBGene00001229	eif-3.F	D2013.7	II	9331565	9333895		20.07
WBGene00018294	atg-18	F41E6.13	V	8629199	8631304	Atg-18 encodes, by alternative splicing, two isoforms of a WD40 repeat-containing protein orthologous to the autophagic budding yeast protein Atg18p, and to human WIPI1 (OMIM:609224) and WIPI2 (OMIM:609225); ATG-18 activity is essential for normal dauer morphogenesis and autophagy in daf-2 mutant animals; ATG-18 is expressed in larval and adult pharynx, bodywall muscle, hypodermis, seam cells, an…	20.07
WBGene00022492	dss-1	Y119D3B.15	III	1194398	1196284	Dss-1 encodes the C. elegans ortholog of human DSS1 (deleted in split hand/split foot 1) and Saccharomyces cerevisiae SEM1, subunits of the 26S proteasome regulatory particle; in C. elegans, DSS-1 is an essential protein, required for oogenesis and for embryonic and larval development; in addition, dss-1 appears to be required for proper development and/or function of the intestine and dss-1 may …	20.05
WBGene00044302	F28E10.5	F28E10.5	IV	4594047	4594888		19.96
WBGene00000931	dao-5	C25A1.10	I	10185788	10190885	Predicted nucleolar phosphoprotein related to Saccharomyces cerevisiae SRP40 and the vertebrate Nopp140 proteins that may play a role in rRNA gene transcription and nucleolar structural organization; dao-5 expression is negatively regulated by the DAF-2/insulin-like receptor and positively regulated by the DAF-16/fork-head transcription factor, suggesting that dao-5 may be involved in life-span d…	19.92
WBGene00009226	cyp-37B1	F28G4.1	V	16278163	16280585		19.9
WBGene00003904	pabp-2	C17E4.5	I	9420832	9421984	Pabp-2 encodes the C. elegans PABPN1 (polyadenylate-binding protein, nuclear 1) ortholog; by homology, PABP-2 is predicted to function as a poly(A)-binding protein involved in several aspects of pre-mRNA processing; large-scale RNAi screens indicate that pabp-2 activity is essential for embryonic and larval development, as well as normal rates of growth and locomotion; in humans, expansion of a p…	19.86
WBGene00010339	acl-1	F59F4.4	X	15849820	15851696	1-acyl-sn-glycerol-3-phosphate acyltransferase; ACL-1 is predicted to be a membrane protein that plays a role in phospholipid biosynthesis, but as loss of acl-1 activity via large-scale RNAi experiments results in no obvious defects, the precise role of ACL-1 in C. elegans development and/or behavior is not yet known.	19.83
WBGene00019888	R05F9.1	R05F9.1	II	4904997	4911822		19.82
WBGene00010334	F59F3.4	F59F3.4	X	11004916	11008107		19.81
WBGene00012018	T25C12.3	T25C12.3	X	11491020	11499924		19.77
WBGene00012375	W09H1.5	W09H1.5	II	13185921	13187242		19.77
WBGene00004392	rnr-2	C03C10.3	III	4093278	4094898	Rnr-2 encodes the small subunit of ribonucleotide reductase; by homology, RNR-2 is predicted to function in deoxyribonucleotide biosynthesis; in C. elegans n essential gene whose activity is required for reproduction and embryonic development.	19.74
WBGene00004931	sod-2	F10D11.1	I	8429927	8435858	Iron/manganese superoxide dismutase, predicted to be mitochondrial, that might defend against oxidative stress and promote normal lifespan; sod-2 mRNA levels are diminished by mutation of daf-16, and heterologously expressed SOD-2 in E. coli protects against methyl viologen-induced oxidative stress.	19.72
WBGene00006407	lim-9	F25H5.1	I	9181810	9210331	Tag-15 encodes a ortholog of Drosophila LIMPET; TAG-15 enables Wnt-directed planar cell polarity; TAG-15 is required for the fully asymmetrical division of B.a versus B.p cells, though this requirement is quantitatively weak.	19.7
WBGene00007107	pfd-4	B0035.4	IV	11315175	11315848	Putative prefoldin subunit 4, orthologous to human PFDN4 (OMIM:604898), that is dispensable for viability; PFD-4 is redundant for prefoldin function in C. elegans; pfd-4(gk403) mutants and pfd-4(RNAi) animals, unlike animals undergoing RNAi against most prefoldin subunits, have no obvious phenotypes.	19.65
WBGene00016987	CC8.2	CC8.2	IV	3645162	3648679		19.64
WBGene00004701	rsp-4	EEED8.7	II	5387391	5388803		19.64
WBGene00004037	plc-2	Y75B12B.6	V	15192643	15197637	Plc-2 encodes one of five C. elegans phospholipase C (PLC) isozymes; the amino acid sequence of PLC-2 is most closely related to members of the PLC-beta group, but is divergent and does not include an extended C terminus typical of other PLC-betas.	19.64
WBGene00020938	clec-218	W02D7.2	V	8307948	8310740		19.63
WBGene00013597	gpi-1	Y87G2A.8	I	13576235	13581576	Gpi-1 encodes two isoforms of a putative glucose 6-phosphate isomerase orthologous to human GPI (OMIM:172400, mutated in chronic hemolytic anemia); gpi-1 is required both for embryonic viability and (paradoxically) for normally short lifespan; gpi-1 is expressed in neurons and intestine.	19.63
WBGene00010627	K07C5.4	K07C5.4	V	10350442	10352950		19.62
WBGene00004682	rsd-3	C34E11.1	X	11798425	11803582		19.58
WBGene00004286	rab-39	D2013.1	II	9321990	9322832	Small, monomeric Rab GTPase that is most closely related to the human and Drosophila Rab39 GTPases; by homology, RAB-39 is predicted to function as a membrane-associated GTPase required for intracellular vesicular trafficking and for regulation of endo- and exocytosis; however, as loss of rab-39 function via RNA-mediated interference (RNAi) does not result in any obvious abnormalities, the precis…	19.56
WBGene00009380	F34H10.3	F34H10.3	X	9633231	9634981		19.52
WBGene00016981	C56G2.7	C56G2.7	III	6338452	6341870		19.5
WBGene00012529	Y32F6A.4	Y32F6A.4	V	10428698	10433576		19.47
WBGene00020823	T26A5.8	T26A5.8	III	6462166	6462789		19.44
WBGene00001160	efk-1	F42A10.4	III	6164591	6172747	Calcium/calmodulin-dependent protein kinase with homology to human elongation factor-2 kinase; expressed in only a few cells in embryos.	19.37
WBGene00008196	C49C3.6	C49C3.6	IV	17331481	17332395		19.35
WBGene00009739	F45H10.2	F45H10.2	II	13491710	13492958		19.32
WBGene00009886	F49E2.2	F49E2.2	X	9567230	9573658		19.32
WBGene00020606	nhr-284	T20C7.2	V	3907777	3908366		19.32
WBGene00003925	pas-4	C36B1.4	I	8727206	8728490	Proteasome alpha-type seven subunit of the core 20S proteasome subcomplex; loss of pas-4 activity via RNAi results in a wide variety of defects including embryonic and larval lethality, sterility, abnormal locomotion, slow growth, and abnormal transgene expression and subcellular localization; loss of pas-4 activity also results in activation of SKN-1, a transcription factor required in adult wor…	19.28
WBGene00007907	C34B4.2	C34B4.2	V	13086174	13092492		19.27
WBGene00012531	Y32F6B.1	Y32F6B.1	V	10478561	10484712		19.27
WBGene00000535	cpi-1	K08B4.6	IV	6092583	6093631	Homolog of cysteine protease inhibitors (cystatins); t least superficially dispensable for viability and gross morphology.	19.24
WBGene00001775	gst-27	Y53F4B.30	II	15164784	15165628		19.24
WBGene00013709	csnk-1	Y106G6E.6	I	10227215	10231205		19.22
WBGene00045338	M01B2.13	M01B2.13	V	15264628	15265279		19.15
WBGene00000063	act-1	T04C12.6	V	11079143	11082474	N actin isoform that is required for proper body wall muscle and pharyngeal muscle structures and the motility of animals; actins have highly similar amino acid sequences; ACT-1 is identical to ACT-3; act-1 functions redundantly with two other actin isoforms, act-2 and act-3, to control cytoplasmic microfilament function in the early embryo.	19.13
WBGene00020679	T22B11.5	T22B11.5	IV	4696907	4704002	The T22B11.5 gene encodes an ortholog of the human gene OGDH, which when mutated leads to alpha-ketoglutarate deficiency (OMIM:203740); the T22B11.5 protein is predicted to be mitochondrial with 68% accuracy.	19.11
WBGene00016009	C23F12.4	C23F12.4	X	9387368	9389122		19.1
WBGene00014140	ZK899.1	ZK899.1	X	9446596	9447545		19.09
WBGene00004758	sek-1	R03G5.2	X	7816675	7820985	SEK-1 has MAPKK activity and belongs to the MAPKK family; SEK-1 can activate both JNK-1 and PMK-1 in the yeast Hog pathway.	19.07
WBGene00002078	xpo-1	ZK742.1	V	7805044	7814830	Xpo-1 encodes exportin-1, an importin-beta-like protein orthologous to Drosophila, vertebrate, and yeast exportin-1/CRM1; XPO-1 is predicted to function as a nuclear export receptor for proteins containing leucine-rich nuclear export signals; in C. elegans, XPO-1 is essential for embryogenesis and larval development, and may also be required for normal body morphology and postembryonic growth rat…	19.05
WBGene00015206	B0495.7	B0495.7	II	7699177	7705157		19.04
WBGene00020340	T08B1.1	T08B1.1	V	1982692	1987029		19.04
WBGene00015337	gsto-2	C02D5.3	III	8552495	8555730	C02D5.3 is predicted to encode, by alternative splicing and an internal promoter, three partially non-overlapping putative omega-class glutathione transferases (GST; EC 2.5.1.18) which, like their paralog GSTO-1, might have thiol oxidoreductase and dehydroascorbate reductase activity; other C02D5.3 paralogs include GST-44 and K10F12.4; C02D5.3 has no obvious function in mass RNAi assays.	19.03
WBGene00016238	C30A5.3	C30A5.3	III	8225015	8226292		19.02
	eif-3.K	T16G1.11	V	12953980	12955206		19.02
WBGene00016958	ilys-4	C55F2.2	IV	7882010	7902254		18.92
WBGene00001489	frm-2	T04C9.6	III	5976724	5982073		18.85
	rpt-3	F23F12.6	III	6489732	6491222		18.84
WBGene00010701	ent-2	K09A9.3	X	15600986	15603685		18.8
WBGene00010977	R02D5.3	R02D5.3	V	14483137	14484297		18.8
WBGene00004918	snr-5	ZK652.1	III	7861993	7862503	N ortholog of human small nuclear ribonucleoprotein SmF, a protein that forms part of a heptameric complex required for biogenesis and function of the snRNPs that catalyze mRNA splicing; in combination with the gene that encodes the human SmE and SmG orthologs (snr-6 and snr-7, respectively), snr-5 affects embryonic viability and nuclear association and localization of P granules in embryos, base…	18.8
WBGene00008019	C38H2.2	C38H2.2	III	10381662	10385199	Core 1 UDP-Gal:GalNAcalpha1-Ser/Thr beta1,3-galactosyltransferase (core 1 beta3-Gal-T or T-synthase, EC2.4.1.122); C38H2.2 protein is predicted to be primarily extracellular, with an N-terminal transmembrane domain; C38H2.2 shares 6 conserved cysteine residues with all known T-synthases, and is ubiquitously expressed; enzymatically active C38H2.2 can be generated from insect but not mammalian cel…	18.79
WBGene00022864	ZK1236.5	ZK1236.5	III	8431518	8432131	Protein with no obvious non-nematode homologs; either ZK1236.9, or ZK1236.5, or both proteins weakly inhibit DHC-1 in vivo; likewise, either ZK1236.5, or ZK1236.9, or both proteins are required in mass RNAi assays for normal osmoregulation and normally rapid growth.	18.79
WBGene00003636	nhr-46	C45E5.6	IV	5747366	5757847		18.77
WBGene00012136	T28F4.1	T28F4.1	I	7472606	7476942		18.77
WBGene00001454	flp-11	K02G10.4	X	4677314	4678064		18.75
WBGene00015074	B0238.10	B0238.10	V	5274059	5275528		18.65
WBGene00018885	F55E10.6	F55E10.6	X	8344640	8346300		18.65
WBGene00010665	K08E3.5	K08E3.5	III	13763945	13767973		18.58
WBGene00015350	C02F5.7	C02F5.7	III	8226397	8235449	This gene encodes a protein containing an F-box, a motif predicted to mediate protein-protein interactions either with homologs of yeast Skp-1p or with other proteins.	18.57
WBGene00012907	cpt-1	Y46G5A.17	II	12788162	12796367	Y46G5A.17 is orthologous to the human gene SIMILAR TO CARNITINE PALMITOYLTRANSFERASE I, LIVER (CPT1A; OMIM:600528), which when mutated leads to disease.	18.55
WBGene00020192	T03F1.11	T03F1.11	I	3853836	3859294		18.53
WBGene00021335	spp-23	Y34D9A.11	I	1018836	1019221		18.52
WBGene00004927	snx-1	C05D9.1	X	1128983	1132923		18.5
WBGene00012538	Y37A1B.5	Y37A1B.5	IV	14051167	14056627		18.49
WBGene00011134	R08A2.3	R08A2.3	V	14711343	14711714		18.44
WBGene00001885	his-11	ZK131.5	II	13821686	13822223	N H2B histone; by homology, HIS-11 is predicted to function as a nucleosome component required for packaging of DNA into chromatin; replication-dependent histone locus that resides in the HIS3 cluster on chromosome II.	18.43
WBGene00019402	K04G7.11	K04G7.11	III	7158843	7162044		18.42
WBGene00019246	rpb-5	H27M09.2	I	6850418	6851211	H27M09.2 encodes the C.elegans ortholog of RPB5 which, in eukaryotes, is a key, shared component of all three nuclear RNA polymerases; RNAi experiments indicate that H27M09.2 gene activity is required for fertility and for embryonic development.	18.4
WBGene00016046	C24B5.4	C24B5.4	V	9191658	9197283		18.38
WBGene00018290	F41E6.9	F41E6.9	V	8603540	8606102		18.37
WBGene00013689	bath-40	Y105E8B.4	I	14647768	14651427		18.37
WBGene00015713	C12D12.1	C12D12.1	X	3499240	3505227		18.35
WBGene00002232	kpc-1	F11A6.1	I	11675930	11682354	Kpc-1 encodes two isoforms of a Kex2/subtilisin-like proprotein convertase that is a member of the subtilase family of calcium-dependent serine endoproteinases that includes mammalian furin (OMIM:136950) and Saccharomyces cerevisiae Kex2p; KPC-1 is required for normal growth and locomotion and is likely responsible for the processing of transforming growth factor (TGF) beta proproteins encoded by…	18.35
WBGene00017592	F19C7.2	F19C7.2	IV	4599944	4602741		18.35
WBGene00013360	Y60A3A.9	Y60A3A.9	V	19942156	19944478		18.32
WBGene00009290	F31D4.2	F31D4.2	V	20834252	20840934		18.3
WBGene00001745	gsa-1	R06A10.2	I	1068592	1075012	The gsa-1 gene encodes a Gs alpha subunit of heterotrimeric G proteins which affects L1 larval stage viability, movement, and egg laying; it is genetically upstream of sgs-1 with respect to neuronal degeneration, as defined by gain-of-function analysis, and is expressed in excitable cells.	18.29
WBGene00016219	C29F9.4	C29F9.4	III	120490	124640		18.28
WBGene00013708	Y106G6E.4	Y106G6E.4	I	10221659	10222767		18.26
WBGene00009915	F52A8.1	F52A8.1	I	7317641	7321083		18.25
WBGene00018286	F41E6.5	F41E6.5	V	8603540	8606102		18.17
WBGene00004373	rme-1	W06H8.1	V	6208822	6217631	The rme-1 gene encodes a C. elegans protein required for endocytosis.	18.17
WBGene00003073	lrs-1	R74.1	III	4181515	4186796	Predicted cytoplasmic leucyl-tRNA synthetase (LeuRS), a class I aminoacyl-tRNA synthetase that catalyzes the attachment of leucine to its cognate tRNA and is thus required for protein biosynthesis; LRS-1 activity is required for embryonic, larval, and germline development, as well as normal body morphology and rates of postembryonic growth.	18.15
WBGene00001891	his-17	K06C4.5	V	8897500	8897968	N H3 histone; his-17 is contained within the histone gene cluster HIS4.	18.13
	fbxa-6	cTel54X.1	III	1270	2917		18.11
WBGene00004095	pqe-1	F52C9.8	III	5311204	5321691		18.09
WBGene00000065	act-3	T04C12.4	V	11071666	11074475	N invertebrate actin, highly similar to ACT-1, ACT-2, and ACT-4, that functions in body wall muscle; act-3 functions with two other action isoforms, act-1 and act-2, to control cytoplasmic microfilament function in the early embryo.	18.08
WBGene00002257	lbp-5	W02D3.7	I	6731272	6732281	Predicted intracellular fatty acid binding protein (iFABP) that is most similar to the vertebrate muscle and heart FABPs; by homology, LBP-5 is predicted to function as an intracellular transporter for small hydrophobic molecules such as lipids and steroid hormones; loss of lbp-5 activity via large-scale RNAi screens indicates that, in C. elegans, LBP-5 is required for movement.	18.08
WBGene00001746	gsk-3	Y18D10A.5	I	12819204	12824794		18.06
WBGene00007586	ril-2	C14C10.3	V	12596367	12599131		18.05
WBGene00018509	F46F11.6	F46F11.6	I	5616598	5618554		18.03
WBGene00018797	F54D7.2	F54D7.2	I	4805607	4809675		17.98
WBGene00003955	pcn-1	W03D2.4	IV	4047929	4049441	Pcn-1 encodes the C. elegans ortholog of proliferating cell nuclear antigen (PCNA), an acidic protein that is an essential component of the DNA replication and repair machinery and serves as a processivity factor for DNA polymerase delta; PCN-1 is required for early embryogenesis and for proper germ-line development, and directly interacts with CKI-2, a cyclin-dependent kinase inhibitor homolog t…	17.98
WBGene00018161	F38A5.2	F38A5.2	IV	6582686	6585555		17.9
WBGene00010425	H37A05.1	H37A05.1	V	13650286	13654111	Putative phosphatidic acid phosphatase orthologous to budding yeast PAH1 and human LPIN1 (OMIM:605518), LPIN2 (OMIM:605519, mutated in Majeed syndrome), and LPIN3 (OMIM:605520); H37A05.1 is expressed in vulval muscle; in mass RNAi assays, H37A05.1 is required for the osmotic integrity of eggs and for normal larval growth, body thickness, locomotion, and fertility; by orthology, H37A05.1 is expect…	17.9
WBGene00015164	B0361.10	B0361.10	III	7285923	7287530		17.89
WBGene00016555	math-20	C40D2.2	II	1996530	1998515	The C40D2.2 gene encodes a protein closely similar to C46F9.3, which has a meprin-associated Traf homology (MATH) domain and may be involved in apoptosis.	17.89
WBGene00001582	gfi-2	K02A11.1	I	9737812	9744132		17.89
WBGene00010736	K10C8.3	K10C8.3	V	12697793	12704252		17.87
WBGene00012546	Y37D8A.4	Y37D8A.4	III	12829247	12838833		17.86
WBGene00006518	tag-173	F27D4.5	I	7727261	7729071	Tag-173/F27D4.5 is orthologous to the human gene BRANCHED CHAIN KETO ACID DEHYDROGENASE E1, ALPHA POLYPEPTIDE (BCKDHB; OMIM:248600), which when mutated leads to maple syrup urine disease, type 1a; F27D4.5 protein is predicted to be mitochondrial.	17.8
WBGene00018297	F41F3.3	F41F3.3	V	4647651	4648229		17.79
WBGene00021930	Y55F3AM.13	Y55F3AM.13	IV	1055022	1056313	Protein with no obvious motifs or non-nematode homologs, and with no obvious function in mass RNAi assays; Y55F3AM.13 shares N-terminal UNC-13 binding, and thus may share at least some functions, with ERI-1, FBXA-153, and W04D2.6.	17.78
WBGene00016102	C25F6.1	C25F6.1	X	5486461	5488065		17.72
WBGene00007883	C33A12.4	C33A12.4	IV	9510031	9510571		17.72
WBGene00003687	nhr-97	H27C11.1	IV	9757621	9764464		17.71
WBGene00000383	cdc-14	C17G10.4	II	5586137	5593400	Dual-specificity phosphatase, homologous to Cdc14p in S. cerevisiae; CDC-14 localizes to the central spindle in anaphase and to the midbody in telophase, and is required for cytokinesis and embryonic viability.	17.7
WBGene00019808	R01B10.6	R01B10.6	V	6051365	6053183	R01B10.6 is orthologous to the human gene UNKNOWN (PROTEIN FOR MGC:16393) (BSCL2; OMIM:606158), which when mutated leads to disease.	17.69
WBGene00022538	ZC190.4	ZC190.4	V	8666041	8673522		17.68
WBGene00001309	emr-1	M01D7.6	I	1842443	1843228	Emr-1 gene encodes a homolog of the human integral nuclear membrane protein emerin (EMD, OMIM:300384, mutated in X-linked Emery-Dreifuss muscular dystrophy); EMR-1 belongs to a family of proteins sharing the LEM-domain that are generally conserved in metazoa; EMR-1 protein is found in the nuclear envelopes of all cell types except sperm, in embryos, larvae, and adults; EMR-1 binds the lamin LMN-1…	17.67
WBGene00015538	C06E7.1	C06E7.1	IV	5848641	5859961		17.6
WBGene00001463	flp-20	E01H11.3	X	9349267	9349823	Flp-20 encodes two copies of a single FMRFamide-related short peptide neurotransmitter; the precise role of this peptide in C. elegans neurotransmission is not yet known.	17.58
WBGene00006607	tre-1	F57B10.7	I	6554729	6558595		17.54
WBGene00044898	T21G5.6	T21G5.6	I	6862395	6871168		17.54
WBGene00012033	T26C5.3	T26C5.3	II	9236504	9249048		17.54
WBGene00004774	sem-5	C14F5.5	X	7959395	7961668	Src homology (SH) domain 2 and 3-containing protein, orthologous to human GRB2 (OMIM:108355), that functions in multiple signaling pathways during development; these pathways include those regulating sex myoblast migration, muscle membrane extension, vulval induction, fluid balance, viability, and formation of the male tail; SEM-5 acts downstream of the LET-23 epidermal growth factor receptor to …	17.52
WBGene00017012	D1009.1	D1009.1	X	8931179	8939200		17.51
WBGene00020917	W01B11.6	W01B11.6	I	3293168	3294359		17.49
WBGene00016848	C50F7.10	C50F7.10	IV	7743888	7755928	Homolog of the human beta-glucosidase-like proteins KL (klotho; OMIM:604824, variant in coronary artery disease), KLB (beta-klotho; OMIM:611135), GBA3 (cytosolic beta-glucosidase; OMIM:606619), LCT (lactase-phlorizin hydrolase; OMIM:603202, variant in adult lactose tolerance), and LCTL (lactase-like protein); C50F7.10 has 76% identity (364/478 residues) to its paralog E02H9.5; perhaps due to gene…	17.48
WBGene00001754	gst-6	F11G11.3	II	4879871	4881094	Predicted glutathione S-transferase.	17.43
WBGene00015354	C02F12.3	C02F12.3	X	3668083	3668930		17.41
WBGene00003813	nrf-6	C08B11.4	II	8028884	8032639	Protein with 12 predicted transmembrane domains that is highly similar to NDG-4 and affects embryonic viability, yolk transport, locomotion, body morphology, and affects sensitivity to fluoxetine with respect to nose-contraction response in a common pathway with ndg-4 and nrf-5; expressed in the most anterior cells of the hypodermis and in the intestine and is required in the intestine for fluoxe…	17.41
WBGene00020696	T22F3.3	T22F3.3	V	3579043	3585036	T22F3.3 is orthologous to the human gene MUSCLE GLYCOGEN PHOSPHORYLASE (PYGM; OMIM:232600), which when mutated leads to McArdle disease.	17.38
WBGene00002038	hum-5	T02C12.1	III	4029087	4036813		17.36
WBGene00017757	bra-2	F23H11.1	III	911264	912224	The bra-2 gene encodes a homolog of the human BMP receptor-associated molecule (BRAM1), paralogous to bra-1, that may act upon the SMA-6 TGF-beta signalling pathway	17.34
WBGene00011038	R05H5.3	R05H5.3	II	10197543	10199690		17.32
WBGene00001929	his-55	F54E12.1	IV	11337823	11338234	N H3 histone; by homology, HIS-55 is predicted to function as a nucleosome component required for packaging of DNA into chromatin; replication-dependent histone locus that resides in a histone gene-rich region on chromosome IV.	17.27
WBGene00015172	B0410.3	B0410.3	X	2890618	2891485		17.26
WBGene00017730	F22H10.6	F22H10.6	X	16689278	16690973		17.25
WBGene00004924	snt-4	T23H2.2	I	6436120	6441195		17.2
WBGene00018717	F52H2.5	F52H2.5	X	2557981	2559554		17.18
WBGene00010677	K08F4.2	K08F4.2	IV	10119430	10128927		17.15
WBGene00000783	cpr-3	T10H4.12	V	15296825	15298652		17.13
WBGene00022353	Y82E9BR.21	Y82E9BR.21	III	1404781	1406220		17.11
WBGene00044291	C25F9.10	C25F9.10	V	19405689	19406358		17.09
WBGene00006352	sur-6	F26E4.1	I	9754111	9760775	Regulatory (B) subunit of serine/threonine protein phosphatase 2A (PP2A-B); sur-6 was initially identified in screens for mutations that suppress the Multivulva phenotype produced by an activated let-60/Ras mutation and enhance the vulvaless and larval lethality phenotype of a hypomorphic lin-45/Raf mutation; in addition, RNAi experiments demonstrate that sur-6 activity is also essential for embr…	17.09
WBGene00045388	C38C6.8	C38C6.8	II	14634558	14636740		17.03
WBGene00006478	tag-131	H38K22.3	III	4317673	4320300		17.03
WBGene00019628	pup-2	K10D2.2	III	5185876	5188584	Template-independent poly(U) polymerase with 3"" end RNA substrates, orthologous to human ZCCHC6 and ZCCHC11, and paralogous to CID-1; like its paralog CID-1, PUP-2 is required for normally rapid growth and normally short lifespan; pup-2(RNAi) animals are slow-growing and abnormally long-lived; PUP-2 is paralogous to the GLD-2 family of poly(A) polymerases.	17.02
WBGene00003185	mek-1	K08A8.1	X	7479195	7480958	MAP kinase kinase (MAPKK) that is involved in the stress response to heavy metals and starvation, and that has the highest homology to mammalian MKK7.	16.98
WBGene00000064	act-2	T04C12.5	V	11076719	11078131	N invertebrate actin that may function specifically in the pharynx.	16.98
WBGene00007811	C29F7.2	C29F7.2	X	13416000	13418142		16.95
WBGene00013118	Y51H4A.24	Y51H4A.24	IV	16736287	16743047		16.94
WBGene00006528	tba-1	F26E4.8	I	9785767	9787389		16.92
WBGene00011439	T04F3.4	T04F3.4	V	11761908	11762974		16.89
WBGene00016714	C46F2.1	C46F2.1	X	8077687	8079829		16.88
WBGene00022027	Y65B4A.3	Y65B4A.3	I	636849	637855		16.88
WBGene00003926	pas-5	F25H2.9	I	10566338	10567289	Proteasome alpha-type five subunit of the core 20S proteasome subcomplex; loss of pas-5 activity via RNAi results in a variety of defects including embryonic and larval lethality, sterility, and abnormal locomotion; loss of pas-5 activity also results in activation of SKN-1, a transcription factor required in adult worms for the acute response to oxidative stress and maternally for embryonic deve…	16.83
WBGene00009812	F47B10.1	F47B10.1	X	10897604	10900043		16.83
WBGene00015927	dyci-1	C17H12.1	IV	6779843	6784326	Dynein intermediate chain; loss of dyci-1 activity via RNAi indicates that dyci-1 is essential during early embryogenesis for pronuclear migration and thus is required for embryonic development; RNAi experiments also indicate that dyci-1 is required for larval development, as well.	16.82
WBGene00020915	nol-5	W01B11.3	I	3267094	3269120		16.82
WBGene00012194	W02A11.3	W02A11.3	I	12733287	12741216		16.79
WBGene00016194	C28H8.3	C28H8.3	III	5908648	5914685		16.78
WBGene00012444	Y15E3A.5	Y15E3A.5	X	15343074	15344019		16.73
WBGene00006760	unc-23	H14N18.1	V	8936367	8944039		16.71
WBGene00003834	nxf-1	C15H11.3	V	14412382	14415770	Homolog of human TAP protein, a member of the NXF family of shuttling transport receptors for nuclear export of mRNA; binds RNA directly and its function has been shown to be conserved with the NXF family.	16.7
WBGene00020251	T05C1.4	T05C1.4	II	4491134	4505135	T05C1.4 encodes, by alternative splicing, two members of the CAMTA family of calmodulin-binding transcriptional activators that are required for embryonic development; CAMTA proteins are conserved in animals and plants but absent from unicellular eukaryotes, and may thus represent a transcriptional activator specific to multicellular organisms; the common organization of CAMTA proteins is to have…	16.68
WBGene00021466	Y39G10AR.8	Y39G10AR.8	I	2313271	2316010		16.65
WBGene00022873	ZK1240.9	ZK1240.9	II	2318221	2319745		16.65
WBGene00016892	C53A3.2	C53A3.2	V	5762520	5763829		16.64
WBGene00006751	unc-11	C32E8.10	I	3799125	3805720	Unc-11 encodes multiple isoforms of a clathrin-adaptor protein AP180 (OMIM:603025) that functions in clathrin-mediated endocytosis; UNC-11 is essential for embryogenesis, locomotion, and pharyngeal pumping, and regulates neurotransmitter release by controlling vesicle trafficking and fusion; UNC-11 is also required for localization of SNB-1/synaptobrevin to synaptic vesicles, thus acting as a sor…	16.62
WBGene00020322	T07F12.2	T07F12.2	X	4890190	4892301		16.62
WBGene00019767	rpa-2	M04F3.1	I	4769694	4771362		16.57
WBGene00021811	ral-1	Y53G8AR.3	III	3311451	3317701		16.52
WBGene00018435	btb-9	F45C12.4	II	1728575	1729980		16.51
WBGene00000292	cap-1	D2024.6	IV	7228400	7230209	N F-actin capping protein alpha subunit that affects fertility; likely expressed in touch receptor neurons.	16.48
WBGene00003411	mrp-5	F14F4.3	X	14938432	14946237	The mrp-5 gene encodes a homolog of the human gene CFTR, which when mutated leads to cystic fibrosis (OMIM:219700).	16.47
WBGene00010290	F58H1.7	F58H1.7	V	11963022	11964785		16.47
WBGene00018984	F56F10.1	F56F10.1	X	872515	875947	Predicted carboxypeptidase.	16.46
WBGene00020301	T07D1.2	T07D1.2	X	2429853	2439154		16.45
WBGene00015220	B0507.3	B0507.3	V	8768884	8770852		16.43
WBGene00011464	T05B9.1	T05B9.1	II	11260003	11261173		16.39
WBGene00013964	ZK287.3	ZK287.3	V	9678246	9679265		16.39
WBGene00018657	acl-4	F49H12.6	X	2066548	2070438	Phosphate acyltransferase; ACL-4 is predicted to be a membrane protein that functions in phospholipid biosynthesis, but as loss of acl-4 activity via large-scale RNAi experiments results in no obvious defects, the precise role of ACL-4 in C. elegans development and/or behavior is not yet known; acl-4 expression can be detected in the pharynx, intestine, hypodermis, muscle, and reproductive system.	16.35
WBGene00022549	ZC196.5	ZC196.5	V	8729434	8732770		16.34
WBGene00012244	W04D2.5	W04D2.5	V	12493216	12494601		16.32
WBGene00007927	C34C12.8	C34C12.8	III	3460390	3461575		16.3
WBGene00006815	unc-83	W01A11.3	V	6465047	6487863	Novel transmembrane protein; during development, unc-83 activity is required for nuclear migrations in P cells, hyp7 hypodermal precursors, and intestinal cells; unc-83 is thus essential for proper vulva formation, ventral nerve cord development, and locomotion; UNC-83 co-localizes to the nuclear envelope with UNC-84, a conserved nuclear envelope component, and LMN-1/lamin; UNC-83 localization is…	16.28
WBGene00007730	C25G4.2	C25G4.2	IV	12443205	12444005		16.27
WBGene00013734	Y111B2A.10	Y111B2A.10	III	12595899	12598490		16.27
WBGene00002189	kin-1	ZK909.2	I	14919517	14951554	Kin-1 encodes multiple isoforms of a serine/threonine protein kinase that is orthologous to cAMP-dependent protein kinase (protein kinase A or PKA) catalytic subunits; KIN-1 is able to phosphorylate histone H2B in vitro and is associated with both particulate (~65%) and cytosolic (35%) cellular fractions; KIN-1 is expressed at low levels during embryogenesis, but its expression level increases in…	16.27
WBGene00018131	F37A4.1	F37A4.1	III	6722453	6725649		16.25
WBGene00021629	scpl-3	Y47D9A.2	I	4298259	4302243	Scpl-3 encodes, by alternative splicing, two protein isoforms of a putative protein phosphatase, orthologous to budding yeast PSR1 and PSR2 and human CTDSPL2, and paralogous to C. elegans SCPL-1 and human CTDSP1 (OMIM:605323), CTDSP2 (OMIM:608711, amplified in sarcoma), and CTDSPL (OMIM:608592, deleted in epithelial cancer); more distantly, SCPL-3 (and its paralog SCPL-1) are similar to SCPL-2, S…	16.23
WBGene00016062	C24G6.8	C24G6.8	V	5534114	5536227		16.2
WBGene00011586	flp-33	T07D10.6	I	12624237	12625227		16.2
WBGene00021561	Y45G5AM.9	Y45G5AM.9	V	4175872	4191501		16.19
WBGene00007400	C07A9.2	C07A9.2	III	9694568	9696418		16.18
WBGene00021843	Y54E10BR.4	Y54E10BR.4	I	3015742	3021520		16.18
WBGene00021554	Y45G5AL.1	Y45G5AL.1	V	4144490	4147544		16.15
WBGene00013307	Y57G11C.9	Y57G11C.9	IV	14787128	14792848		16.15
WBGene00001888	his-14	ZK131.8	II	13819534	13819846	N H4 histone.	16.14
WBGene00003234	mif-1	Y56A3A.3	III	11848032	11849391		16.12
WBGene00022856	ZK1127.10	ZK1127.10	II	7056111	7057953	Putative cystathionine gamma-lyase; ZK1127.10 is orthologous to human CTH (OMIM:607657, mutated in cystathioninuria), extremely similar to its paralog F22B8.6, and also paralogous to C12C8.2; either ZK1127.10, or F22B8.6, or both proteins weakly inhibit DHC-1 in vivo; ZK1127.10 is expressed in both larval and adult hypodermis, anal depressor muscle, and body wall muscle, as well as in adult vulva…	16.09
WBGene00010037	F54C8.4	F54C8.4	III	9441457	9443527		16.07
WBGene00044570	T22B7.8	T22B7.8	X	5637846	5638035		16.06
WBGene00022196	gpa-17	Y71H2B.7	III	2583972	2597023	Divergent Gq alpha subunit paralogous to EGL-30; gpa-17 is reported to be expressed in intestine, but has no known function in vivo.	16.05
WBGene00016191	C28G1.6	C28G1.6	X	8829872	8831134		16.04
WBGene00004465	rpn-9	T06D8.8	II	11237364	11239009	Rpn-9 is predicted to encode a non-ATPase subunit of the 19S regulatory complex of the proteasome that that affects body morphology, embryonic viability, locomotion, larval viability, fertility, and growth; interacts with RPN-11 in yeast two-hybrid assays.	16.01
WBGene00018218	F40A3.3	F40A3.3	V	7877480	7878472		16
WBGene00010407	H19N07.3	H19N07.3	V	11113890	11119684		16
WBGene00001458	flp-15	ZK525.1	III	13663293	13667718	Flp-15 encodes two FMRFamide-related short peptide neurotransmitter; the precise roles for these peptides in C. elegans neurotransmission are not yet known.	15.99
WBGene00019572	K09E2.3	K09E2.3	X	8673000	8681594		15.98
WBGene00012069	T26H5.4	T26H5.4	V	15447614	15448113		15.97
WBGene00013878	ZC376.7	ZC376.7	V	14193662	14197673		15.95
WBGene00022516	mtx-2	ZC97.1	III	7761907	7763531		15.95
WBGene00022861	dve-1	ZK1193.5	X	427062	433801	Dve-1 encodes, by alternative splicing, three proteins with a COMPASS (CMP) domain and two homeodomains; dve-1 interacts with two or more components of the EGF/RAS signalling pathway, and is required for such signalling in vulval development; the CMP domain is found in the N-terminus of SATB-class CUT homeodomain proteins (e.g. human SATB1), and in Drosophila DEFECTIVE PROVENTRICULUS (DVE), to wh…	15.93
WBGene00016635	C44B11.6	C44B11.6	III	3152725	3153450		15.88
WBGene00008343	C56A3.4	C56A3.4	V	13550499	13551756		15.87
WBGene00002138	inx-16	R12E2.5	I	4162057	4165016	N innexin, an integral transmembrane channel protein that is a structural component of invertebrate gap junctions; as loss of INX-16 activity via RNA-mediated interference (RNAi) does not result in any abnormalities, the precise role of INX-16 in C. elegans development and/or behavior is not yet known; the INX-16 expression pattern has not been determined.	15.87
WBGene00017244	apy-1	F08C6.6	X	7568089	7569668	Membrane-bound UDP/GDPase (endo-apyrase) required for repression of the unfolded protein response of stressed endoplasmic reticulum (ER), for normally organized pharynx and thin muscle fibers in adults, and for normally high fertility, rapid growth, and long lifespan; APY-1 is orthologous to human CANT1 and paralogous to ZK563.7; apy-1 is transcriptionally activated by tunicamycin, 6% EtOH, or ex…	15.86
WBGene00011889	cct-2	T21B10.7	II	8927656	8930857		15.83
WBGene00010479	K01G5.8	K01G5.8	III	10740161	10740652		15.82
WBGene00009980	F53F1.2	F53F1.2	V	13406897	13408167		15.8
WBGene00001178	egl-9	F22E12.4	V	10468382	10476924	Dioxygenase that negatively regulates hypoxia inducible factor (hif-1) by hydroxylating prolyl residues in HIF-1.	15.78
WBGene00004276	rab-14	K09A9.2	X	15604686	15606557	Member of the Rab GTPase family.	15.77
WBGene00001331	erd-2	F09B9.3	X	10156790	10160371	Protein with homology to human ER lumen protein retaining receptor 1.	15.75
WBGene00006504	kcc-1	R13A1.2	IV	7213700	7217981		15.75
	pqn-89	Y73B6BR.1	IV	6506709	6511024		15.73
WBGene00008477	clec-17	E03H4.10	I	12430013	12431463		15.72
WBGene00015680	C10G6.1	C10G6.1	IV	5820354	5830185		15.71
WBGene00018424	F44E7.2	F44E7.2	V	5770437	5771750		15.71
WBGene00021904	Y55B1AL.2	Y55B1AL.2	III	576951	577564	N ortholog of human GENERAL TRANSCRIPTION FACTOR IIH, POLYPEPTIDE 5 (GTF2H5; OMIM:608780, mutated in DNA repair-deficient trichothiodystrophy, complementation group A) and of YDR079C-A (also known as NDR019C) in S. cerevisiae; small protein of ancient origin with other orthologs in plants and Schizosaccharomyces pombe.	15.71
WBGene00014023	tag-256	ZK637.3	III	8890137	8894113		15.69
WBGene00000424	ced-10	C09G12.8	IV	3506396	3509524	GTPase orthologous to human RAC1 (OMIM:602048) that is required for phagocytosis during programmed cell death and for migration of the distal tip cells of the somatic gonad; CED-10 functions in the engulfing cell during apoptosis, and is activated by a complex of CED-2(CrkII) and CED-5(DOCK180) to promote formation of the polarized cell extensions associated with cell corpse engulfment.	15.68
WBGene00010564	ath-1	K04G2.5	I	8035879	8038904		15.66
WBGene00009389	F35B12.10	F35B12.10	V	11625831	11629300		15.65
WBGene00015671	C10B5.3	C10B5.3	V	8583826	8584503		15.64
WBGene00015783	C15B12.1	C15B12.1	X	6476769	6478986		15.62
WBGene00008514	F02A9.4	F02A9.4	III	9084273	9089286	F02A9.4 is orthologous to the human gene SIMILAR TO METHYLCROTONOYL-COENZYME A CARBOXYLASE 2 (BETA) (MCCC2; OMIM:210210), which when mutated leads to disease.	15.61
WBGene00020229	T05A8.3	T05A8.3	II	2714640	2717435		15.61
WBGene00003235	mif-2	C52E4.2	V	11976775	11978234		15.6
WBGene00009574	F40E10.6	F40E10.6	X	14703624	14706777		15.59
WBGene00001784	gst-36	R07B1.4	X	9858298	9862889		15.57
WBGene00022380	Y94H6A.8	Y94H6A.8	IV	2716657	2719833		15.57
WBGene00008117	C46F11.2	C46F11.2	III	3650884	3657581	C46F11.2 is orthologous to human MITOCHONDRIAL GLUTATHIONE REDUCTASE (GSR; OMIM:138300); GSR deficiency has been associated with hemolytic anemia.	15.51
WBGene00004501	rpt-1	C52E4.4	V	11980478	11982413	Predicted ATPase subunit of the 19S regulatory complex of the proteasome that affects fertility and embryonic viability.	15.5
WBGene00021506	Y41D4A.4	Y41D4A.4	IV	1745951	1751699		15.5
WBGene00022644	dod-19	ZK6.10	V	411782	414761		15.49
WBGene00007534	C12D8.1	C12D8.1	V	10236131	10238832	C12D8.1 encodes two alternative proteins (through alternative splicing), that belong to an ancient family of single-stranded nucleic acid-binding proteins, and that are predicted to regulate gene expression through binding either mRNA or (locally) single-stranded DNA; they is most likely to specifically bind one or more discrete mRNAs and regulate their spatial localization or alternative splicin…	15.48
	dnj-7	C55B6.2	X	7194514	7198230		15.48
WBGene00021644	Y47G6A.18	Y47G6A.18	I	3508501	3512737		15.48
WBGene00011276	R53.7	R53.7	II	9970985	9974968	R53.7 encodes one of five C. elegans AMP kinase (AMPK) gamma regulatory subunits.	15.45
WBGene00011738	T12G3.2	T12G3.2	IV	12038961	12046881	The T12G3.2 gene encodes a protein that may be involved in apoptosis.	15.45
WBGene00018467	sdpn-1	F45E1.7	X	7988883	7998078	Sdpn-1 encodes the C. elegans syndapin ortholog; an SDPN-1::GFP fusion protein is highly expressed in the intestine, where it localizes to basolateral recycling endosomes; SDPN-1 localization to basolateral recycling endosomes is dependent upon ALX-1, one of two C. elegans Bro1 domain-containing proteins, and RME-1.	15.42
WBGene00013358	Y60A3A.7	Y60A3A.7	V	19950847	19954300		15.41
WBGene00020788	T25B6.2	T25B6.2	X	9034491	9038468	T25B6.2 encodes two isoforms of a neprilysin; neprilysins are thermolysin-like zinc metallopeptidases, found on the outer surface of animal cells, that negatively regulate small signalling peptides (e.g., enkephalin, tachykinin, insulin, and natriuretic peptides) by cleaving them; T25B6.2 is orthologous to Ac-mep-1, a gut luminal neprilysin which is specifically expressed in the adult life stage …	15.38
WBGene00009691	F44E5.4	F44E5.4	II	11757021	11759227	Member of the Hsp70 family of heat shock proteins; as loss of F44E5.4 activity via large-scale RNAi screens results in no obvious defects, the precise role of F44E5.4 in C. elegans development and/or behavior is not yet known.	15.34
WBGene00018474	scpl-2	F45E12.1	II	7311455	7313727	Putative serine/threonine phosphatase, orthologous to budding yeast Nem1p and human DULLARD; SCPL-2 is expressed in pharynx and intestine; SCPL-2 is distantly similar to FCP-1 and SCPL-1, -3, and -4; by orthology, SCPL-2 is expected to localize to the nuclear envelope, to regulate nuclear membrane biogenesis, and to dephosphorylate the phosphatidic acid phosphatase ortholog H37A05.1.	15.34
WBGene00021531	Y42G9A.1	Y42G9A.1	III	6149926	6157703		15.34
WBGene00016014	C23G10.7	C23G10.7	III	6195929	6198360		15.32
WBGene00016057	C24D10.6	C24D10.6	IV	5159475	5160237		15.21
WBGene00012497	Y24F12A.2	Y24F12A.2	IV	11603584	11604894		15.21
WBGene00013892	ZC434.4	ZC434.4	I	10331965	10333072		15.2
WBGene00016028	flp-24	C24A1.1	III	725015	726152		15.17
WBGene00016116	C25H3.7	C25H3.7	II	5666263	5668902		15.17
WBGene00000516	cki-1	T05A6.1	II	7811170	7812031	Homolog of the mammalian cyclin-dependent kinase inhibitor p27/KIP1 that is required for the arrest of cell division in larval blast lineages, dauer larvae and starved L1 larvae; excess CKI-1 expression prematurely stops cell division while cki-1(RNAi) induces extra cell divisions, indicating that CKI-1 quantitatively regulates the amount of mitosis in postembryonic worms.	15.14
WBGene00020838	T27A3.1	T27A3.1	I	6122591	6126853	T27A3.1 encodes, by alternative splicing, five isoforms of an ortholog of human ALS2CR3 (OMIM:607334), HAP1 (OMIM:600947), and TRAK1 (OMIM:608112), and of Drosophila MILTON; T27A3.1 is expressed in some chemosensory neurons (ASK, ASI, ADF, and ASE), phasmid neurons (PHB), and CAN neurons; lso expressed in pharyngeal muscle, epithelial intestinal cells, seam cells, vulva, distal tip cells and the …	15.14
WBGene00007070	ugt-49	AC3.2	V	10372300	10374217		15.13
WBGene00007144	B0334.4	B0334.4	II	11495607	11496584		15.13
WBGene00019543	cif-1	K08F11.3	IV	4706767	4710747		15.12
WBGene00019205	kcc-2	H16O14.1	IV	6066947	6074486		15.11
WBGene00010711	K09B11.4	K09B11.4	IV	13429507	13429936		15.11
WBGene00017777	F25B5.6	F25B5.6	III	5946165	5948660		15.09
WBGene00020185	pgk-1	T03F1.3	I	3867542	3869115	T03F1.3 is orthologous to the human gene PHOSPHOGLYCERETE KINASE 1 (PGK1; OMIM:311800), which when mutated leads to hemolytic anemia and neurologic disturbances.	15.08
WBGene00017892	F28B4.3	F28B4.3	X	3227478	3235398		15.04
WBGene00001919	his-45	B0035.10	IV	11326527	11327061	N H3 histone.	15.03
WBGene00000942	deb-1	ZC477.9	IV	7085206	7094348	The deb-1 gene encodes a vinculin ortholog highly conserved amongst metazoans including Drosophila, chick, and humans (OMIM:193065); DEB-1 is a muscle attachment protein found in dense bodies, and is required for attaching actin thin filaments to the basal sarcolemma; DEB-1 requires PAT-4/integrin-linked kinase for full assembly into nascent attachments.	15.02
WBGene00009436	F35G2.2	F35G2.2	IV	12208155	12208982		15.01
WBGene00007680	maa-1	C18D11.2	III	11816458	11822396	Novel, transmembrane acyl-CoA-binding protein; maa-1 activity, together with that of rme-1, is required for normal rates of endosomal recycling and for proper endosomal shape and morphology; a rescuing MAA-1::GFP fusion protein is expressed in the hypodermis (excluding the seam cells) and the intestine, as well as in an area near the dorsal and ventral nerve cords; within the hypodermis and intes…	14.99
WBGene00007685	C18E9.5	C18E9.5	II	8969902	8971887		14.99
WBGene00009883	F49C12.14	F49C12.14	IV	9321775	9324089		14.98
	gsto-1	C29E4.7	III	7945523	7946947		14.95
WBGene00002100	ins-17	F56F3.6	III	4476855	4477551	N insulin-like peptide.	14.95
WBGene00019957	R08E3.1	R08E3.1	X	4824972	4834851		14.93
WBGene00020146	T01C8.5	T01C8.5	X	16791292	16793043		14.9
WBGene00001225	eif-3.B	Y54E2A.11	II	14795305	14798345		14.9
WBGene00012359	W09D10.1	W09D10.1	III	10736774	10739674		14.88
WBGene00021167	cyp-32B1	Y5H2B.5	V	2198056	2201415		14.87
WBGene00009237	F28H7.3	F28H7.3	V	10749581	10750761		14.83
WBGene00005712	srv-1	R13F6.3	III	6851188	6856720		14.83
	car-1	Y18D10A.17	I	12904458	12906217		14.83
WBGene00020499	T14B4.2	T14B4.2	II	6736143	6736661		14.82
WBGene00016653	C44E4.4	C44E4.4	I	4634103	4635621		14.81
WBGene00010631	cash-1	K07C5.8	V	10362296	10365986	N ortholog of Drosophila CKA and the human striatins STRN, STRN3, and STRN4 that is required for vulval development; CASH-1 has an N-terminal region which may bind caveolin or calmodulin, and a C-terminal region with five tandem WD domains; by its orthology with CKA and striatins, CASH-1 is predicted to act as a scaffold linking signal transduction proteins (such as JKK-1 and JNK-1) to transcript…	14.81
WBGene00009851	F48F7.6	F48F7.6	X	13977750	13978886		14.8
WBGene00000110	alh-4	T05H4.13	V	6427195	6429910		14.77
WBGene00013237	Y56A3A.19	Y56A3A.19	III	11915031	11915595		14.77
WBGene00010097	F55C5.8	F55C5.8	V	12288898	12291635		14.76
WBGene00011205	R10E4.9	R10E4.9	III	4301649	4302353		14.76
WBGene00020930	hlh-30	W02C12.3	IV	4014771	4028123	W02C12.3 is orthologous to the human gene TRANSCRIPTION FACTOR BINDING TO IGHM ENHANCER 3 (TFE3; OMIM:314310), which when mutated leads to disease	14.75
WBGene00011543	acl-2	T06E8.1	V	10020514	10031065	T06E8.1 is orthologous to the human gene 1-ACYLGLYCEROL-3-PHOSPHATE O-ACYLTRANSFERASE 2 (LYSOPHOSPHATIDIC ACID ACYLTRANSFERASE, BETA) (AGPAT2; OMIM:603100), which when mutated leads to disease; T06E8.1 protein is predicted to be mitochondrial.	14.73
WBGene00014250	ZK1307.9	ZK1307.9	II	9649412	9650814		14.73
WBGene00019717	M01H9.1	M01H9.1	IV	4487051	4488792		14.71
WBGene00010901	M28.10	M28.10	II	10647437	10648598		14.68
WBGene00006753	unc-14	K10D3.2	I	7122610	7128422	The unc-14 gene encodes an activity required for both axonogenesis and sex myoblast migration.	14.67
WBGene00001854	hil-3	F22F1.1	X	8159096	8160027		14.63
WBGene00018910	F56A4.2	F56A4.2	V	2459636	2460893		14.61
WBGene00009898	dod-23	F49E12.2	II	8398315	8399085		14.6
WBGene00021920	Y55F3AM.1	Y55F3AM.1	IV	1056889	1057620		14.6
WBGene00008922	F17C11.11	F17C11.11	V	10937608	10938816		14.59
WBGene00000122	aly-3	M18.7	IV	12123124	12126754	N RRM motif-containing protein orthologous to human THOC4 (OMIM:604171), and paralogous to ALY-1 and ALY-2; by orthology, ALY-3 is thought to promote recruitment of mRNA export factor to mRNAs; however, ALY-3 has no grossly obvious function in four-way RNAi assays of ALY-1/-3 and W04D2.6, and aly-3(RNAi) had no obvious effect on nuclear retention of tra-2 mRNA in the absence of TRA-1.	14.58
WBGene00005648	srp-7	F20D6.4	V	8179110	8183422		14.57
WBGene00020389	T10B5.3	T10B5.3	V	1864180	1868567		14.5
WBGene00004267	rab-3	C18A3.6	II	5720131	5727641	Rab3 homolog, a member of the Ras GTPase superfamily, and affects sensitivity to aldicarb and the distribution of synaptic vesicle populations and thereby affects synaptic transmission, track amplitude and speed of movement, chemotaxis to isoamyl alcohol, affects pharyngeal pump durations, and may only slightly affect male mating behavior; requires aex-3 for localization to synapse-rich regions i…	14.47
WBGene00016321	C32E8.3	C32E8.3	I	3786595	3787477		14.44
WBGene00020441	T12A2.7	T12A2.7	III	6244639	6248178		14.43
WBGene00010096	F55C5.7	F55C5.7	V	12284046	12288591		14.42
	pqn-70	T19B10.4	V	11226293	11228680		14.4
WBGene00001937	his-63	F22B3.2	IV	11406357	11406864	N H3 histone; by homology, HIS-63 is predicted to function as a nucleosome component required for packaging of DNA into chromatin; replication-dependent histone locus.	14.39
WBGene00021518	Y41D4B.16	Y41D4B.16	IV	1562181	1564061		14.39
WBGene00022719	pdhk-2	ZK370.5	III	8737591	8741321		14.37
WBGene00009012	F21D5.7	F21D5.7	IV	8741377	8743688		14.36
WBGene00014234	vps-29	ZK1128.8	III	10112002	10112943		14.35
WBGene00006472	tag-123	F08F1.7	X	8418585	8421995		14.34
WBGene00003759	nlp-21	Y47D3B.2	III	11388507	11393141	Nlp-21 encodes nine predicted neuropeptide-like proteins; in C. elegans, nlp-21 is part of the GGARAF neuropeptide family that also contains nlp-9; nlp-21 is expressed in a variety of neurons, including AFD, five head neurons, the ventral nerve cord, one anterior pharyngeal neuron, and one tail neuron; nlp-21 expression is also detected in the embryo and the intestine; as loss of nlp-21 activity …	14.34
WBGene00001843	hgo-1	W06D4.1	I	9049451	9055438	Putative homogentisate 1,2-dioxygenase, orthologous to human HGD (OMIM:607474, mutated in alkaptonuria), that is required for normal resistance to hypertonic stress; HGO-1 is expressed in larval and adult hypodermis and intestine, and in larval pharynx; HGO-1 is required for the tyrosinemic phenotype of K10C2.4(RNAi) animals.	14.33
WBGene00002000	hrp-2	F58D5.1	I	12060267	12064889		14.31
WBGene00004826	skr-20	R12H7.5	X	13222841	13223468	The skr-20 gene encodes a homolog of Skp1 in S. cerevisiae that has no known function in vivo, since skr-20(RNAi) animals are at least superficially normal.	14.3
WBGene00006580	tlp-1	T23G4.1	IV	13701182	13703995	The tlp-1 gene encodes a C2H2-type zinc finger of the Sp-1-like protein family, which is required for normal asymmetry in the divisions of the T.p and T.ap cells; such asymmetry, in turn, is required for normal, rounded tail morphology in adult males.	14.29
WBGene00001662	gop-3	C34E10.1	III	5260651	5263795	N ortholog of the mammalian CGI-51 (comparative gene identification-51) proteins that display a high degree of similarity to the Haemophilus influenza D15 protective surface antigen; loss of gop-3 activity via large-scale RNAi screens indicates that GOP-3 is required for embryonic and larval development, as well as for normal postembryonic growth rates.	14.26
WBGene00004182	prk-1	C06E8.3	III	6990106	7005298		14.25
WBGene00016990	vps-37	CD4.4	V	5592690	5593577		14.24
WBGene00018431	F44E7.9	F44E7.9	V	5791217	5792056		14.22
WBGene00012208	W02D9.2	W02D9.2	I	12532657	12534348		14.21
WBGene00001094	drs-1	B0464.1	III	9488629	9491137	Putative aspartyl(D) tRNA synthetase	14.2
WBGene00009692	F44E5.5	F44E5.5	II	11759596	11761768	Member of the Hsp70 family of heat shock proteins; as loss of F44E5.5 activity via large-scale RNAi screens results in no obvious defects, the precise role of F44E5.5 in C. elegans development and/or behavior is not yet known.	14.2
WBGene00008480	E04D5.1	E04D5.1	II	10416706	10422250		14.19
WBGene00017536	F17A9.4	F17A9.4	V	6107810	6114759		14.19
WBGene00010406	math-33	H19N07.2	V	11113890	11119684	The H19N07.2 gene encodes a protein with a meprin-associated Traf homology (MATH) domain that may be involved in apoptosis.	14.19
WBGene00004055	pmk-1	B0218.3	IV	8148774	8150722	Mitogen-activated protein kinase (MAPK), orthologous to human p38 MAPK (OMIM:600289), that is required for eliciting gonadal programmed cell death in response to Salmonella enterica infection; PMK-1 lies upstream of CED-9, a negative regulator of apoptosis, in the programmed cell death pathway.	14.18
WBGene00023482	C05B5.9	C05B5.9	III	10003288	10003706		14.16
WBGene00016505	ttr-33	C37C3.13	V	7827212	7842348		14.16
WBGene00019182	H10E21.1	H10E21.1	III	16179	17279		14.16
WBGene00015776	dct-1	C14F5.1	X	7954303	7955648	Protein with similarity to the mammalian BNIP3 proteins that interact with Bcl-2 and the Adenovirus E1B 19kDa protein and that have been shown to have pro-apoptotic activity; loss of dct-1 activity via RNAi in daf-2 mutants and in gld-1; daf-2 doubly mutant animals indicates that dct-1 can function to regulate both lifespan and tumor cell proliferation; when expressed in mammalian cells, DCT-1 ca…	14.12
WBGene00009367	F33H2.3	F33H2.3	I	15034503	15035454		14.12
WBGene00011334	T01E8.6	T01E8.6	II	10240231	10242413		14.11
WBGene00017291	F09E5.14	F09E5.14	II	5342644	5344850		14.1
WBGene00011306	R186.3	R186.3	V	12966005	12967189		14.09
WBGene00002249	lap-1	ZK353.6	III	8399122	8401849	The lap-1 gene encodes a homolog of the zinc metalloprotease leucine aminopeptidase LAP that is predicted to be mitochondrial.	14.07
WBGene00077526	C25A1.16	C25A1.16	I	10178992	10179732		14.06
WBGene00011773	ttr-53	T14G10.3	IV	10158033	10158705		14.05
WBGene00018934	F56B3.11	F56B3.11	IV	795771	796562		14.03
WBGene00004467	rpn-11	K07D4.3	II	4038864	4044331	Predicted non-ATPase subunit of the 19S regulatory complex of the proteasome that affects adult viability, osmoregulation, embryonic viability, and movement; interacts with itself, RPN-9, and F55A11.3, based on yeast two-hybrid assays.	14.03
WBGene00009286	F31C3.4	F31C3.4	I	15050783	15052407		14.02
WBGene00009877	F49C12.7	F49C12.7	IV	9309091	9312904		14.02
WBGene00004703	rsp-6	C33H5.12	IV	7789836	7791218		14
WBGene00019902	R05G6.10	R05G6.10	IV	7517444	7520351		13.99
WBGene00018756	F53C3.13	F53C3.13	II	3920587	3927981		13.96
WBGene00016602	mus-81	C43E11.2	I	4265109	4267195		13.95
WBGene00015981	elt-7	C18G1.2	V	4770656	4773075		13.92
WBGene00001900	his-26	ZK131.1	II	13825440	13825752	N H4 histone.	13.91
WBGene00013697	Y106G6A.5	Y106G6A.5	I	9934874	9936004	N divergent ortholog of human dysbindin (OMIM:607145, associated with schizophrenia and mutated in Hermansky-Pudlak syndrome).	13.9
WBGene00015009	B0041.5	B0041.5	I	4648277	4650771		13.89
WBGene00008052	ctns-1	C41C4.7	II	8134689	8136848	C41C4.7 encodes an ortholog of the human cystinosin gene (CTNS; OMIM:606272, which when mutated leads to nephropathic cystinosis (OMIM:219800); sequence analysis suggests that cystinosin is an integral lysosomal membrane protein.	13.89
WBGene00003968	peb-1	T14F9.4	X	2215623	2218974	Novel DNA-binding protein; during development, peb-1 activity is required for proper morphogenesis of the pharynx, vulva, and hindgut and for normal molting, feeding, and body morphology; in vitro, PEB-1 exhibits sequence-specific DNA binding to a regulatory sequence known as subelement C, which directs pharynx-specific myo-2 expression and in yeast, PEB-1 exhibits modest transcription activation…	13.87
WBGene00001320	ent-1	ZK809.4	IV	11652370	11655440	Predicted equilibrative nucleoside transporter 1 that affects growth.	13.87
WBGene00003079	lsm-5	F28F8.3	V	15569930	15570701		13.86
WBGene00021903	Y55B1AL.1	Y55B1AL.1	III	573980	576283		13.86
WBGene00003915	pan-1	M88.6	III	4562704	4566240	Novel predicted transmembrane protein with extracellular leucine-rich repeats; loss of PAN-1 activity via RNAi results in molting defects and arrested L2-sized larvae, indicating that PAN-1 is required for completion of the larval molts; pan-1 expression is enriched in the germline and upregulated in animals mutant for unc-95, which encodes a LIM domain-containing protein that localizes to muscle…	13.85
WBGene00012738	Y40B1B.5	Y40B1B.5	I	13435476	13437957		13.84
WBGene00021533	Y42G9A.3	Y42G9A.3	III	6142067	6149535		13.84
WBGene00004502	rpt-2	F29G9.5	V	6016030	6017652		13.81
WBGene00011892	T21C9.4	T21C9.4	V	10578399	10579084		13.81
WBGene00012973	spat-2	Y48A6B.13	III	11052788	11062883	SPAT-2 encodes an unfamiliar protein with no obvious homologs outside of nematodes, and with several stretches of low-complexity sequence that may be nonglobular; SPAT-2 is specifically required for PAR protein-dependent cell-polarity; as with par-3, par-6, pkc-3, and cdc-42, RNAi of spat-2 suppresses the embryonic lethality of par-2(it5ts) at restrictive temperature.	13.81
WBGene00003836	nxt-1	Y71F9AM.5	I	2929777	2931362		13.77
WBGene00006975	zfp-1	F54F2.2	III	8792753	8807253	Leucine zipper, zinc finger, and PHD/LAP domain (plant homeodomain/leukemia-associated protein)-containing protein homologous to human AF10 (OMIM:602409, which is involved in chromosomal translocations associated with acute leukemia); loss of zfp-1 activity via RNA-mediated interference (RNAi) results in suppression of RNAi, suggesting that ZFP-1 plays a role in gene silencing; based on sequence …	13.73
WBGene00019780	M60.4	M60.4	X	8228012	8236255		13.73
WBGene00020740	T23F4.2	T23F4.2	II	1163612	1165444		13.73
WBGene00017864	pcca-1	F27D9.5	X	7657479	7660928	The F27D9.5 gene encodes an ortholog of the human gene PROPIONYL-COA CARBOXYLASE ALPHA SUBUNIT (PCCA), which when mutated leads to propionicaciduria, type I (OMIM:232000).	13.72
WBGene00020360	math-41	T08E11.4	II	1824631	1830198		13.72
WBGene00016608	C43E11.11	C43E11.11	I	4249493	4253145		13.66
WBGene00009635	F42F12.3	F42F12.3	X	12350510	12351515		13.65
WBGene00007877	C33A11.1	C33A11.1	X	15355158	15363785		13.64
WBGene00018164	F38A5.7	F38A5.7	IV	6601666	6602365		13.62
WBGene00000145	apc-11	F35G12.9	III	4593142	4594389	Predicted key catalytic subunit of the anaphase promoting complex that is required for embryonic development past the embryonic one- cell stage.	13.6
WBGene00018540	btb-21	F47C10.2	V	3850076	3851784		13.58
WBGene00003609	nhr-10	B0280.8	III	7112226	7115367	Predicted nuclear hormone receptor diverged from nuclear hormone receptors in other phyla; its mRNA is expressed throughout development with possibly lower expression from the L4 larval to adult stages, and the protein is expressed in neuronal processes.	13.57
WBGene00017128	E04F6.9	E04F6.9	II	7211612	7212099		13.5
WBGene00008596	clec-54	F08H9.8	V	14476866	14478955		13.5
WBGene00019505	K07H8.3	K07H8.3	IV	8290254	8291472		13.5
WBGene00009978	F53E4.1	F53E4.1	V	15652407	15659041		13.49
WBGene00021635	Y47G6A.5	Y47G6A.5	I	3533995	3539158		13.49
WBGene00015329	C02B10.4	C02B10.4	IV	5091573	5092793		13.47
WBGene00022178	Y71H2AM.13	Y71H2AM.13	III	2734068	2739521		13.46
WBGene00010546	K03H1.11	K03H1.11	III	9950808	9951860		13.45
WBGene00045435	Y34B4A.11	Y34B4A.11	X	5283183	5283686		13.45
WBGene00004405	rop-1	C12D8.11	V	10248875	10255028	N RNAi-binding protein that is orthologous to the vertebrate 60-kDa Ro autoantigen that is the protein component of the Ro ribonucleoprotein (RNP) complex; ROP-1 binds the single C. elegans Ro RNP RNA component, YRN-1 (Y RNA) in vivo and although loss of rop-1 activity via mutation results in no obvious visible phenotypes, it does result in a dramatic decrease in YRN-1 levels, indicating that ROP…	13.44
WBGene00004460	rpn-3	C30C11.2	III	8447269	8449256		13.43
WBGene00017826	tag-340	F26F4.4	III	4899676	4903106		13.43
WBGene00011883	T21B10.1	T21B10.1	II	8927656	8930857		13.42
WBGene00007549	C13C4.5	C13C4.5	V	12114969	12117411		13.4
WBGene00012239	W04A8.4	W04A8.4	I	13841881	13843233		13.4
WBGene00000830	ctl-1	Y54G11A.6	II	14303461	14306195	Ctl-1 encodes one of three C. elegans catalases; CTL-1 exhibits catalase activity in vitro, and thus likely functions in vivo as an antioxidant enzyme that protects cells from reactive oxygen species; ctl-1 activity contributes to the extended lifespan seen in daf-2 mutant animals; in addition, ctl-1 expression is negatively regulated by DAF-2-mediated insulin signaling; as CTL-1 does not possess…	13.4
WBGene00013379	Y62E10A.13	Y62E10A.13	IV	13389124	13398767		13.4
WBGene00016150	hint-3	C26F1.7	V	7760454	7761594		13.37
WBGene00004822	skr-16	C42D4.6	IV	7168692	7169329	The skr-16 gene encodes a homolog of Skp1 in S. cerevisiae that has no known function in vivo, since skr-16(RNAi) animals are at least superficially normal.	13.37
WBGene00009803	F47B8.2	F47B8.2	V	14315996	14316602		13.37
WBGene00000996	dif-1	F49E8.5	IV	7551533	7552992	Putative mitochondrial solute carrier, orthologous to human SLC25A20 (OMIM:212138, mutated in carnitine-acylcarnitine translocase deficiency) that is required for the maintenance of embryonic tissue differentiation and viability; expressed throughout development and in the intestinal cells and hypodermis of the embryo.	13.37
WBGene00013284	Y57A10C.6	Y57A10C.6	II	12423428	12425609		13.35
WBGene00022401	Y97E10AR.6	Y97E10AR.6	V	8012376	8014162		13.35
WBGene00003613	nhr-14	T01B10.4	X	8473662	8476116		13.33
	fbxa-67	T12B5.11	III	949313	950598		13.33
WBGene00000289	cam-1	C01G6.8	II	9295841	9310226	The cam-1 gene encodes a receptor tyrosine kinase of the immunoglobulin superfamily that is orthologous to human ROR1 (OMIM:602336) and ROR2 (OMIM:602337, mutation of which leads to type B brachydactyly) and is required for locomotion, cell migration, asymmetric cell division, axon outgrowth, and dauer formation; CAM-1 is broadly expressed during embryogenesis and larval development with expressi…	13.32
WBGene00011528	T06D8.7	T06D8.7	II	11236539	11237240		13.32
WBGene00007748	C26E1.2	C26E1.2	V	13305149	13307186		13.31
WBGene00017548	F18A1.7	F18A1.7	II	7662660	7663683		13.31
WBGene00017840	ttm-2	F26G1.4	II	4764175	4766359		13.3
WBGene00004789	sgk-1	W10G6.2	X	16254758	16262046	Serine/threonine protein kinase that is orthologous to the mammalian serum- and glucocorticoid-inducible kinases (SGKs); in C. elegans, sgk-1 activity is required for normal egg laying, generation time, stress response, and adult life span; SGK-1 forms a complex with the AKT kinases with which it functions in parallel to mediate certain aspects of DAF-2/insulin-signaling; SGK-1 phosphorylates DAF…	13.29
WBGene00000751	col-178	C34F6.2	X	11199386	11200391		13.28
WBGene00013181	Y53H1B.2	Y53H1B.2	I	11292653	11294163		13.28
WBGene00011445	T04F8.7	T04F8.7	X	11677443	11680855		13.23
	lin-28	F02E9.2	I	8407622	8410797		13.18
WBGene00044478	K06B9.6	K06B9.6	IV	4196165	4196688		13.18
WBGene00004759	sel-1	F45D3.5	V	12560708	12563365	Sel-1 encodes two isoforms of a highly conserved transmembrane protein orthologous to human SEL1 (OMIM:602329) and Saccharomyces cerevisiae HRD3, a member of the HMG-CoA Reductase Degradation (HRD) complex that degrades malfolded endoplasmic reticulum (ER)-resident proteins; SEL-1 functions as a negative regulator of the LIN-12/GLP-1 Notch-like signaling pathway in C. elegans where it appears to …	13.17
WBGene00007533	C12C8.2	C12C8.2	I	9327847	9330887	Putative cystathionine gamma-lyase orthologous to human CTH (OMIM:607657, mutated in cystathioninuria), and paralogous to F22B8.6 and ZK1127.10; C12C8.2 has no obvious function in mass RNAi assays, and (unlike its paralog ZK1127.10) does not inhibit DHC-1 in vivo.	13.16
WBGene00003745	nlp-7	F18E9.2	X	8593135	8593752		13.16
WBGene00010221	F57G12.1	F57G12.1	X	12169021	12171606		13.16
WBGene00007561	C14A4.11	C14A4.11	II	10605643	10607197		13.15
WBGene00006699	uba-1	C47E12.5	IV	9989638	9995006	Uba-1 encodes the only known ubiquitin-activating enzyme in C. elegans and is orthologous to Saccharomyces cerevisiae UBA1 and human UBE1; UBA-1 is essential for embryogenesis and larval development and is required for proper formation of the male tail, sperm fertility, proper body size, meiotic progression in the embryo and germline development; by homology, UBA-1 is predicted to function in an …	13.15
WBGene00020269	T05H4.6a	T05H4.6	V	6434110	6436378		13.14
WBGene00022817	upp-1	ZK783.2	III	7625890	7643031		13.14
WBGene00001006	dlg-1	C25F6.2	X	5479663	5484904	MAGUK protein, orthologous to Drosophila disks large, that is physically located to adherens junctions in all epithelia and that is genetically required for organization of the embryonic gut epithelium into an coherent tube.	13.13
WBGene00022144	Y71G12B.4	Y71G12B.4	I	1808091	1811786		13.13
WBGene00016224	fbxa-57	C29F9.10	III	106050	107452		13.12
WBGene00012528	pap-1	Y32F6A.3	V	10441952	10446441	Poly (A) polymerase; large-scale RNAi screens indicate that PAP-1 activity is essential for reproduction, embryonic and larval development, proper body morphology, normal rates of growth, and coordinated locomotion.	13.1
WBGene00004705	rsp-8	C18D11.4	III	11826095	11846342		13.09
WBGene00007857	C31H5.6	C31H5.6	I	9043310	9046881		13.07
WBGene00008366	D1046.5	D1046.5	IV	8956469	8965503		13.07
WBGene00010303	F59A2.3	F59A2.3	III	3396569	3397661		13.06
WBGene00019533	K08D10.10	K08D10.10	IV	4154390	4157125		13.05
WBGene00022252	Y73B6BL.31	Y73B6BL.31	IV	6442270	6446516		13.04
WBGene00019127	cgt-3	F59G1.1	II	5911289	5916876		13.03
WBGene00014213	ZK1073.1	ZK1073.1	X	16123863	16128784		13.03
WBGene00016235	C29H12.2	C29H12.2	II	6123765	6125381		13.01
WBGene00006470	tag-120	F40F9.2	V	9705328	9709785	Predicted transmembrane protein; as loss of tag-120 activity via RNAi does not result in any abnormalities, the precise role of TAG-120 in C. elegans development and/or behavior is not yet known; however, TAG-120 is homologous to a Drosophila NMDA receptor-associated protein and mammalian transmembrane proteins that function in Fas-mediated cell death, so TAG-120 may play a role in neuronal funct…	13.01
WBGene00010744	K10D6.4	K10D6.4	V	11201881	11216751		12.99
WBGene00017011	D1007.16	D1007.16	I	4603223	4604197		12.97
WBGene00010807	M01E5.4	M01E5.4	I	13287508	13289528		12.97
WBGene00004278	rab-19	Y62E10A.9	IV	13382022	13386063	Small GTPase homologous to the Rab GTPases that function in endocytosis, membrane fusion, and vesicular trafficking events; the precise biological role and expression pattern of rab-19 are not yet known.	12.96
WBGene00004727	sax-1	R11G1.4	X	3645866	3650140	The sax-1 gene encodes a homolog of Ndr kinase that regulates neuronal cell shape and neurite initiation.	12.93
WBGene00000286	cal-2	C18E9.1	II	8955159	8964063	Calmodulin homolog required for embryonic development or viability; CAL-2 is closely similar to its paralogs CAL-1, CAL-3, CAL-4 and CMD-1.	12.91
WBGene00021035	W05F2.3	W05F2.3	I	3367650	3368553		12.91
WBGene00013119	Y51H4A.25	Y51H4A.25	IV	16736287	16743047		12.91
WBGene00003893	ost-1	C44B12.2	IV	1107395	1110860	Ost-1 encodes the C. elegans ortholog of the conserved basement membrane glycoprotein component osteonectin/SPARC/BM-40; loss of ost-1 function via RNAi indicates that ost-1 activity is required for embryonic and larval development, as well as for normal gut development, body size, and fecundity; an OST-1::GFP reporter fusion protein localizes to the basement membranes along body wall and sex mus…	12.9
WBGene00011094	R07B7.10	R07B7.10	V	12084402	12086277		12.9
WBGene00020137	T01B10.5	T01B10.5	X	8495261	8497899		12.9
WBGene00000201	arx-3	Y79H2A.6	III	12052218	12058339	Arx-3 encodes the C. elegans ortholog of the p41Arc subunit of the actin-related protein (Arp)2/3 complex.	12.9
WBGene00045400	C54D10.13	C54D10.13	V	12431344	12432183		12.89
WBGene00020718	T23B12.3	T23B12.3	V	8465594	8467131		12.87
WBGene00001194	egl-27	C04A2.3	II	6834958	6847844	Homolog of human MTA1, part of an ATP-dependent complex with nucleosome remodelling and histone deacetylation activities that may promote tumor metastasis; in conjunction with its paralog egr-1, egl-27 is required for proper organization in all parts of the embryo, and for the embryonic expression of hlh-8.	12.86
WBGene00016452	C35D10.17	C35D10.17	III	4867024	4867432		12.82
WBGene00011064	R06C7.5	R06C7.5	I	7246890	7248687	The R06C7.5 gene encodes an ortholog of the human gene ADSL, which when mutated leads to adenylosuccinate lyase deficiency (OMIM:103050).	12.82
WBGene00012205	W02B12.10	W02B12.10	II	11472114	11473478		12.81
WBGene00008905	F17B5.1	F17B5.1	I	13184899	13188169		12.8
WBGene00012585	lips-15	Y38E10A.7	II	12605880	12606940		12.8
WBGene00016443	C35D10.6	C35D10.6	III	4859301	4861757		12.79
WBGene00008820	F14F11.2	F14F11.2	II	8294768	8295328		12.79
WBGene00002259	lbp-7	T22G5.2	V	13879534	13880093	Predicted intracellular fatty acid binding protein (iFABP) that is most similar to the vertebrate muscle and heart FABPs; by homology, LBP-7 is predicted to function as an intracellular transporter for small hydrophobic molecules such as lipids and steroid hormones; as loss of lbp-7 activity via large-scale RNAi screens does not result in any obvious abnormalities, the precise role of LBP-7 in C.…	12.78
WBGene00003626	nhr-32	K08H2.8	X	13251885	13256143		12.77
WBGene00007332	C05C10.5	C05C10.5	II	9939075	9940263	Novel protein that is conserved in C. remanei and C. briggsae; large-scale RNAi screens have indicated that C05C10.5 activity is required for normal body morphology, chromosome segregation, and embryonic development; in situ hybridization experiments reveal that C05C10.5 mRNA is expressed in the medial germline.	12.76
WBGene00001449	flp-6	F07D3.2	V	9471950	9473670		12.76
WBGene00006802	unc-69	T07A5.6	III	10318874	10319915	Unc-69 encodes, by alternative splicing, three isoforms of a small (102- to 176-residue) coiled-coil protein required for normal axonal extension, axonal guidance, neuronal fasciculation, and synaptic vesicle localization; UNC-69 is orthologous to human SCOC, which can transgenically rescue the locomotion defect of strong unc-69 mutants; UNC-69 is expressed in embryos, the processes and growth co…	12.75
WBGene00016200	C28H8.9	C28H8.9	III	5903522	5906073		12.74
WBGene00018953	F56C9.10	F56C9.10	III	7324862	7335055		12.74
WBGene00013203	Y54E5A.8	Y54E5A.8	I	14716598	14719005		12.71
WBGene00002187	kgb-1	T07A9.3	IV	405682	410026	Serine/threonine kinase that is a member of the JNK (Jun-N-terminal kinase) subfamily of MAP (mitogen-activated protein)kinases; loss of kgb-1 activity results in temperature-sensitive sterility in hermaphrodites and males; in hermaphrodites, this sterility is associated with disorganized gonads and endomitotic oocytes that have likely failed to undergo oocyte maturation; in kgb-1 mutant males, s…	12.7
WBGene00001758	gst-10	Y45G12C.2	V	2561689	2564704	Predicted glutathione S-transferase with similarity to human glutathione S-transferase P.	12.69
WBGene00007627	ccdc-55	C16C10.6	III	4166916	4168738		12.67
WBGene00018339	abcf-3	F42A10.1	III	6173249	6176808		12.67
WBGene00012407	Y7A5A.1	Y7A5A.1	X	15767358	15771431		12.67
WBGene00010700	K09A9.1	K09A9.1	X	15607890	15611733		12.65
WBGene00000814	csn-2	B0025.2	I	6022658	6026876	Homolog of COP9 signalosome complex subunit 2 that affects embryonic viability and growth rate.	12.63
WBGene00012122	T28C6.8	T28C6.8	IV	8827785	8830671		12.63
WBGene00001856	hil-5	B0414.3	I	5774587	5775613		12.62
WBGene00018187	F38E9.5	F38E9.5	X	16446110	16451254		12.6
WBGene00004783	seu-1	Y73B6BL.5	IV	6329561	6333540	Seu-1 encodes three unfamiliar nuclear proteins by alternative splicing, at least two of which are required for completely normal signalling by UNC-6/netrin and its UNC-5 receptor; SEU-1 is also required for fully normal locomotion, body size and dauer formation; seu-1 mutations strongly suppress the misorientation of touch cell growth cones by ectopically expressed UNC-5, which otherwise would d…	12.6
WBGene00001462	flp-19	M79.4	X	10604739	10605757		12.56
WBGene00013140	mop-25.2	Y53C12A.4	II	9701332	9703654	Mo25 protein that inhibits DHC-1 in vivo; MOP-25.2 is orthologous to fission yeast Mo25p, budding yeast Hym1p, Aspergillus nidulans HymA, human CAB39, and human CAB39L; MOP-25.2 is paralogous to MOP-25.1 and (more distantly) MOP-25.3; mop-25.2(RNAi) suppresses the lethality of conditional dhc-1 mutations, as well as the spindle length and cytokinesis defects of dhc-1(or195), indicating that MOP-2…	12.56
WBGene00006798	unc-64	F56A8.7	III	13277140	13283750	Unc-64 encodes syntaxin, a plasma membrane receptor for intracellular vesicles that is orthologous to vertebrate syntaxin 1A (OMIM:186590) and Drosophila Syx1A; UNC-64 is required for normal locomotion and possibly also for insulin secretion; as an essential component of the core synaptic vesicle fusion machinery, UNC-64 interacts with UNC-13, a diacylglycerol-binding protein, and SNB-1/synaptobr…	12.55
WBGene00013924	rad-23	ZK20.3	II	11651176	11652911		12.53
WBGene00006635	tsp-9	C25G6.2	X	1246012	1247495		12.51
WBGene00000932	dao-6	T05G5.12	III	9735164	9736769	Small (92-residue) and probably non-globular protein; dao-6 is negatively regulated by DAF-2 but positively regulated by DAF-16, and thus might be involved in the extended lifespan caused by daf-2(m41).	12.51
WBGene00021844	Y54E10BR.5	Y54E10BR.5	I	3021649	3031093		12.49
WBGene00001153	ech-4	R06F6.9	II	10820952	10824001		12.48
WBGene00021224	clec-209	Y19D10A.9	V	2351675	2352932		12.48
WBGene00043064	Y59E9AL.7	Y59E9AL.7	IV	5207577	5215183		12.48
WBGene00004199	prx-14	R07H5.1	IV	11183109	11184066		12.47
WBGene00020994	W03F8.4	W03F8.4	IV	5184112	5185222		12.47
	pqn-51	K11D12.2	V	5049538	5052201		12.44
WBGene00020710	T23B3.2	T23B3.2	I	6715950	6716983		12.43
WBGene00000901	daf-5	W01G7.1	II	14033121	14037625	Proline-rich protein, conserved in C. briggsae but not observed in non-nematode genomes, that promotes dauer formation in the group II branch of the dauer pathway, may regulate chemosensation via AWC neurons, and may regulate egg laying; daf-5 mutations suppress the dauer phenotype of group II Daf-c mutants; daf-5(e1385) partially suppresses dauer formation by aex-6(sa699) mutants at 26.8 degrees…	12.43
WBGene00010308	F59B2.3	F59B2.3	III	8992135	8999696		12.42
WBGene00022413	Y102A11A.3	Y102A11A.3	X	2019165	2025732		12.42
WBGene00003659	nhr-69	T23H4.2	I	9879180	9881494	Conserved nuclear receptor that is a member of the NR2 subfamily of nuclear receptors that contains Drosophila and human HNF4 (OMIM:600281, mutations in human HNF4A are associated with Type I MODY (maturity-onset diabetes of the young)); by homology, NHR-69 is predicted to function as a transcription factor that may activate or repress transcription in response to a hormonal signal; however, as l…	12.4
WBGene00017016	snap-1	D1014.3	V	8130345	8133309		12.39
WBGene00018007	F33D11.10	F33D11.10	I	5866565	5868146		12.39
WBGene00018765	F53F10.3	F53F10.3	I	3827220	3828133		12.39
[truncated: 5,356 more rows]

## Sheet: myo-2 - All Genes
WB Gene ID	Name	Cosmid	Chr	Start	Stop	Description	FPKM
WBGene00045168	B0285.12	B0285.12	III	4367802	4370131		2043.42
WBGene00014309	F07H5.5	F07H5.5	II	8787696	8789643		1245.6
WBGene00045171	K09E9.5	K09E9.5	X	15619412	15619543		1145.36
WBGene00020192	T03F1.11	T03F1.11	I	3853836	3859294		734.29
WBGene00045388	C38C6.8	C38C6.8	II	14634558	14636740		643.62
WBGene00003370	mlc-2	C36E6.5	X	17452306	17456509	Mlc-2 encodes, along with mlc-1 and mlc-4, one of three C. elegans regulatory myosin light chains; MLC-2 is predicted to function as a regulator of myosin ATPase activity, and genetic studies indicate that MLC-2 is nearly essential in hermaphrodites for normal pharyngeal muscle function, but redundant with MLC-1, with which it is nearly identical, for proper bodywall muscle development; according…	348.08
WBGene00000066	act-4	M03F4.2	X	4960521	4969328	N actin isoform that is most similar to act-2 in amino acid sequence; an act-4 reporter gene is expressed in body wall and vulval muscles and the spermatheca.	342.12
WBGene00003902	pab-1	Y106G6H.2	I	10432804	10435866	Polyadenylate-binding protein (i.e., poly(A)-binding protein, or PAB); pab-1 is essential for germline proliferation, regulation of adult lifespan, and normal body size; PAB-1 forms a complex with ATX-2, the C. elegans ataxin 2 ortholog, which is also required for germline development; PAB-1 has been successfully used as an epitope-tagged transgenic reagent for tissue-specific isolation of mRNAs.	341.52
WBGene00006439	tag-61	T27E9.1	III	13463041	13464537		321.76
WBGene00022336	Y82E9BR.3	Y82E9BR.3	III	1419179	1427216		302.12
WBGene00017121	cyc-2.1	E04A4.7	IV	4747891	4749773	Cyc-2.1 encodes, along with cyc-2.2, one of two C. elegans cytochrome c proteins; the product of cyc-2.1 is predicted to function in the electron transport chain by transferring electrons from respiratory chain Complex III to Complex IV; large-scale RNAi screens indicate the cyc-2.1 activity is required for embryonic and larval development as well as for normal brood sizes and growth rates.	297.78
WBGene00045189	B0284.6	B0284.6	III	4376473	4379171		281.99
WBGene00014308	F07H5.4	F07H5.4	II	8786383	8787046		230.16
WBGene00045238	rpr-1	Y48G10A.7	I	13455344	13470339		212.3
WBGene00000552	cmd-1	T21H3.3	V	1156270	1161555	Putative homolog of calmodulin 1 that affects growth rate and fertility.	206.1
WBGene00045132	ZK643.9	ZK643.9	III	8937676	8937807		163.62
WBGene00001940	his-66	H02I12.6	IV	11400385	11400757	N H2B histone.	160.04
WBGene00023466	R151.11	R151.11	III	7208360	7209791		149.84
WBGene00001922	his-48	B0035.8	IV	11324689	11325193	N H2B histone; by homology, HIS-48 is predicted to function as a nucleosome component required for packaging of DNA into chromatin; replication-dependent histone locus that resides in a histone gene-rich region on chromosome IV.	129.48
WBGene00001938	his-64	F22B3.1	IV	11407086	11407467	N H4 histone.	121.42
WBGene00009122	tct-1	F25H2.11	I	10569096	10570019		120.61
WBGene00001939	his-65	H02I12.7	IV	11401062	11401446	N H2A histone.	120.49
WBGene00001932	his-58	F54E12.4	IV	11339600	11340103	N H2B histone.	115.79
WBGene00014088	ZK809.8	ZK809.8	IV	11644170	11648863		112.54
WBGene00001971	hmg-1.1	Y48B6A.14	II	14250595	14251351	Member of the high mobility group (HMG) family of proteins.	112.42
WBGene00014307	F07H5.3	F07H5.3	II	8784461	8785440		108.64
WBGene00000088	aex-5	F32A7.6	I	14846464	14863527	An ortholog of calcium-dependent serine endoproteinases, the kex2/subtilisin-like proprotein convertase that affects defecation cycle and anterior body contractions; and is expressed in all muscle cells except pharyngeal muscles.	107.43
WBGene00019160	H05L03.3	H05L03.3	X	5904586	5905306		103.56
WBGene00001931	his-57	F54E12.5	IV	11340382	11340766	N H2A histone.	100.82
WBGene00010419	H28O16.1	H28O16.1	I	12652265	12654635		100.33
WBGene00044728	Y53F4B.45	Y53F4B.45	II	15039304	15048806		94.18
WBGene00011787	T15H9.1	T15H9.1	II	9617395	9624098		92.35
WBGene00022410	Y97E10C.1	Y97E10C.1	V	7728793	7730269		90.31
WBGene00045082	F46F11.12	F46F11.12	I	5610381	5616405		90
WBGene00008262	ril-1	C53A5.1	V	14523307	14524108		85.49
WBGene00004484	rps-15	F36A2.6	I	8815546	8816192	Small ribosomal subunit S15 protein.	84.54
WBGene00008505	F01G4.6	F01G4.6	IV	11146077	11154308		83.6
WBGene00001168	eft-3	F31E3.5	III	6969961	6971654	Translation elongation factor 1-alpha homolog that is required for embryonic viability, fertility, and germline maintenance; the EFT-3 protein sequence is encoded both by eft-3 (F31E3.5) itself but also by R03G5.1.	81.88
WBGene00002344	let-70	M7.1	IV	11081054	11082225	Class I E2 ubiquitin conjugating enzyme; let-70 was identified in screens for essential genes and phenotypic analyses indicate that loss of let-70 activity results in embryonic and larval lethality with defects in sarcomere assembly; purified LET-70 can stimulate the self-ubiquitylation activities of CHN-1 and UFD-2, E4 ubiquitin conjugation factors and, in addition, can stimulate the CHN-1- and …	78.67
WBGene00002978	lev-11	Y105E8B.1	I	14621149	14631241	Lev-11 encodes tropomyosin, an actin-binding contractile structural protein orthologous to human TROPOMYOSIN 1 (TPM1; OMIM:191010), which when mutated leads to familial hypertrophic cardiomyopathy; LEV-11 is required for embryonic development, normal body morphology, and locomotion; expressed as multiple tissue-specific isoforms generated by alternative mRNA splicing and promoter use, LEV-11 is d…	76.44
WBGene00009772	ztf-7	F46B6.7	V	9786920	9789679		75.16
WBGene00004477	rps-8	F42C5.8	IV	7312964	7313850	Small ribosomal subunit S8 protein; by homology, RPS-8 is predicted to function in protein biosynthesis; in C. elegans, RPS-8 activity is required for germline development and the overall health of the animal.	71.25
WBGene00001936	his-62	F55G1.3	IV	7486528	7486900	N H2B histone.	70.45
WBGene00001930	his-56	F54E12.3	IV	11338492	11338804	N H4 histone.	68.88
WBGene00018519	F46H5.3	F46H5.3	X	7230434	7238612		67.63
WBGene00006833	unc-108	F53F10.4	I	3824948	3826516	Small GTPase homologous to the Rab GTPases that function in endocytosis, membrane fusion, and vesicular trafficking events; unc-108 function is required in neurons for normal locomotion; unc-108 also functions in the removal of apoptotic cells, specifically it functions in engulfing cells for the recruitment and fusion of the lysosome to the phagosome; unc-108 is expressed in neurons and in engul…	67.6
WBGene00004424	rpl-12	JC8.3	IV	13239555	13240619	Large ribosomal subunit L12 protein required in mass RNAi assays for embryonic viability, fertility, normally rapid growth, and general health; the rpl-12 transcription unit has a nonsense transcript that is up-regulated in vivo by smg[-] mutations, indicating that natural substrate for SMG-mediated nonsense suppresssion; several other natural mRNA substrates of SMG suppression (e.g., rpl-3, rpl-…	65.59
WBGene00003371	mlc-3	F09F7.2	III	5564980	5567343	N essential myosin light chain; large-scale RNAi screens indicate that mlc-3 activity is required for both embryonic and postembryonic development, as well as for normal locomotion and egg laying.	64.79
WBGene00016947	C55B7.11	C55B7.11	I	6503361	6513843		63.82
WBGene00001921	his-47	B0035.7	IV	11323855	11324441	N H2A histone; by homology, HIS-47 is predicted to function as a nucleosome component required for packaging of DNA into chromatin; replication-dependent histone locus that resides in a histone gene-rich region on chromosome IV.	60.33
WBGene00006586	tni-4	W03F8.1	IV	5204580	5207128	Tni-4 encodes one of the four elegans troponin I proteins; tni-4 is required for the normal development of the pharynx during embryonic development; TNI-4 interacts only with the pharyngeal troponin C; tni-4 is expressed exclusively in the pharyngeal muscles.	60.33
WBGene00002980	lgg-1	C32D5.9	II	6346907	6347672	Lgg-1 encodes the C. elegans ortholog of Saccharomyces cerevisiae Atg8p and mammalian MAP-LC3; by homology, LGG-1 is predicted to be required for the degradation of cellular components by autophagy; loss of lgg-1 function via RNAi indicates that, like several other C. elegans genes involved in autophagy, lgg-1 is essential for normal dauer morphogenesis and life-span extension; a GFP::LGG-1 repor…	59.73
WBGene00022748	ZK484.1	ZK484.1	I	6093306	6094422		58.64
WBGene00004450	rpl-36	F37C12.4	III	7180177	7180606	Large ribosomal subunit L36 protein; by homology, RPL-36 is predicted to function in protein biosynthesis; in C. elegans, RPL-36 activity is required for embryonic and germline development and normal postembryonic growth rates.	57.08
WBGene00004432	rpl-20	E04A4.8	IV	4747891	4749773	Large ribosomal subunit L18a protein.	55.23
WBGene00019327	zip-2	K02F3.4	III	833618	837773	BZip transcription factor.	53.21
WBGene00001920	his-46	B0035.9	IV	11325988	11326300	N H4 histone.	51.35
WBGene00004481	rps-12	F54E7.2	III	5679246	5680138	Small ribosomal subunit S12 protein; by homology, RPS-12 is predicted to function in protein biosynthesis; in C. elegans, RPS-12 activity is required for embryonic and germline development, normal movement, and the overall health of the animal.	51.11
WBGene00010790	sodh-1	K12G11.3	V	11888212	11889611		50.85
WBGene00004494	rps-25	K02B2.5	IV	5947019	5947591	Small ribosomal subunit S25 protein.	49.93
WBGene00012444	Y15E3A.5	Y15E3A.5	X	15343074	15344019		49.88
WBGene00002065	iff-2	F54C9.1	II	8559320	8561283		49.37
WBGene00016033	C24A3.2	C24A3.2	X	8997416	8998847		48.95
WBGene00020732	T23E7.2	T23E7.2	X	17670941	17680694		48.23
WBGene00001911	his-37	C50F4.7	V	9547055	9547576	N H4 histone.	47.83
	fat-2	W02A2.1	IV	13323825	13326369		47.47
WBGene00004408	rpa-0	F25H2.10	I	10567880	10569012	N acidic ribosomal subunit protein P0.	47.38
WBGene00000230	atp-3	F27C1.7	I	5428545	5429911	Mitochondrial ATP synthase and is part of a regulatory system that controls and establishes rates of respiration, behavior and aging during development that persist during adulthood.	47.02
WBGene00004443	rpl-29	B0513.3	IV	13882190	13882588	Large ribosomal subunit L29 protein; by homology, RPL-29 is predicted to function in protein biosynthesis; in C. elegans, loss of rpl-29 function via RNA-mediated interference (RNAi) does not result in any obvious abnormalities.	46.77
WBGene00016898	C53C9.2	C53C9.2	X	7686587	7689161		46.32
WBGene00022089	Y69A2AR.18	Y69A2AR.18	IV	2495732	2502050		45.07
WBGene00006583	tnc-2	ZK673.7	II	10466772	10470176	Tnc-2 encodes pharyngeal muscle troponin C, the calcium-binding component of the troponin complex of actin thin filaments; TNC-2 is essential for postembryonic development, and by homology, likely functions to regulate pharyngeal muscle contraction in response to changes in intracellular calcium; TNC-2 is expressed exclusively in pharyngeal muscle.	45.06
WBGene00019361	K03E5.2	K03E5.2	I	3419600	3424212		44.46
WBGene00010133	F55H12.2	F55H12.2	I	8867938	8868286		43.6
WBGene00004449	rpl-35	ZK652.4	III	7855043	7855606	Large ribosomal subunit L35 protein.	42.64
WBGene00012471	Y17G7B.20	Y17G7B.20	II	11977693	11979774		41.7
WBGene00006926	vit-2	C42D8.2	X	5101000	5106142	The vit-2 gene encodes the vitellogenin homolog YP170.	41.55
WBGene00004475	rps-6	Y71A12B.1	I	13952147	13953178	Small (40S) ribosomal subunit S6 protein; loss of rps-6 activity in adult animals extends lifespan.	40.75
WBGene00003369	mlc-1	C36E6.3	X	17459074	17464885	Muscle regulatory myosin light chain that is nearly identical to MLC-2 and functions redundantly with MLC-2 in the body-wall and in pharyngeal muscle to affect L1 larval viability, elongation, and pharyngeal and body-wall muscle development, and also affects locomotion and growth; expressed in the body-wall muscles, pharyngeal muscles, and vulval muscles.	40.64
WBGene00000483	che-1	C55B7.12	I	6517575	6520880	C2H2-type zinc finger-containing transcription factor orthologous to Drosophila GLASS, which is required for photoreceptor cell differentiation; CHE-1 is required for determining the identity and function of the amphid ASE neurons, the major neurons that mediate chemotaxis to water-soluble attractants; CHE-1 is expressed predominantly in the ASE neurons and regulates, either directly or indirectl…	40.38
WBGene00000065	act-3	T04C12.4	V	11071666	11074475	N invertebrate actin, highly similar to ACT-1, ACT-2, and ACT-4, that functions in body wall muscle; act-3 functions with two other action isoforms, act-1 and act-2, to control cytoplasmic microfilament function in the early embryo.	40.34
WBGene00004798	sip-1	F43D9.4	III	10505990	10506686	Member of the small heat shock family of proteins; loss of sip-1 function via antisense or large-scale RNAi experiments results in embryonic lethality and in a small but reproducible reduction in lifespan in otherwise long-lived animals, respectively, suggesting that sip-1 plays a role in embryonic development as well as regulation of adult lifespan; in addition, expression of sip-1 in E. coli is…	39.95
WBGene00004470	rps-1	F56F3.5	III	4475885	4476855	Small ribosomal subunit S3A protein.	39.73
WBGene00012853	Y44A6D.2	Y44A6D.2	V	20784858	20787799		39.43
	lec-2	F52H3.7	II	10009530	10015982		39.38
WBGene00019719	M01H9.3	M01H9.3	IV	4468526	4477054		38.54
WBGene00009688	F44E5.1	F44E5.1	II	11774052	11774477		38.06
WBGene00007385	atp-5	C06H2.1	V	11122796	11123846		37.45
WBGene00001088	dpy-30	ZK863.6	V	12191488	12194343	The dpy-30 gene encodes an essential nuclear protein required for hermaphrodite dosage compensation as well as normal male development; DPY-30 is expressed ubiquitously throughout development and can be detected in two different multiprotein complexes: the SDC complex involved in dosage compensation and a second complex containing NOX-1 (a WD repeat-containing protein) and ASH-2 (a trithorax-rela…	37.27
WBGene00006589	tnt-4	T08B1.2	V	1989672	1992889		37.11
WBGene00022042	Y65B4BR.5	Y65B4BR.5	I	535791	536676		36.66
WBGene00001452	flp-9	C36H8.3	IV	12754527	12757643	Predicted FMRFamide-like peptide neurotransmitter that inhibits action potentials in the pharyngeal muscle when applied to the pharynx of dissected worms and inhibits movement when injected into A. suum; expressed at highest levels prior to adulthood.	36.19
WBGene00000883	cyn-7	Y75B12B.2	V	15186555	15187763	Cyclophilin A isoform; while not tested for peptidyl-prolyl isomerase activity in vitro, it is very similar to CYN-3 and closely resembles the prototypical CypA, and is therefore likely to be a member of the cytosolic CsA-binding cyclophilin subfamily; CYN-7 was required for embryonic viability in one set of mass RNAi assays.	36.18
WBGene00004435	rpl-23	B0336.10	III	5705471	5706080	Large ribosomal subunit L23 protein.	36.09
WBGene00004476	rps-7	ZC434.2	I	10330861	10331737	Small ribosomal subunit S7 protein.	35.91
WBGene00019831	R02F2.1	R02F2.1	III	5501818	5506354		34.93
WBGene00001169	eft-4	R03G5.1	X	7823593	7825711	Translation elongation factor 1-alpha homolog that is required for embryonic viability, fertility, and a normal postembryonic growth rate; eft-4 encodes at least one alternatively spliced coding sequence identical to that of eft-3.	34.92
WBGene00017445	F14B8.2	F14B8.2	X	6904727	6904977		34.66
WBGene00004418	rpl-7	F53G12.10	I	111035	112915	Large ribosomal subunit L7 protein required in mass RNAi assays for embryonic viability and normally rapid growth.	34.34
WBGene00004433	rpl-21	C14B9.7	III	8129475	8130159	Large ribosomal subunit L21 protein; by homology, RPL-21 is predicted to function in protein biosynthesis; in C. elegans, RPL-21 activity is required for embryonic and germline development.	34.21
WBGene00019249	H28G03.1	H28G03.1	X	5216325	5219051		33.87
WBGene00016894	C53B7.3	C53B7.3	X	6844708	6845930		33.81
WBGene00000277	cab-1	C23H4.1	X	12199486	12212972	Novel protein which has a C-terminal motif weakly homologous to mouse NPDC-1 and is involved in synaptic regulation; it is expressed in various neurons including ventral cord and tail ganglion neurons; it physically interacts with AEX-3, which is a guanine nucleotide exchange factor for the Rab3 GTPase.	33.53
WBGene00004897	snb-1	T10H9.4	V	6655544	6656484	The snb-1 gene encodes synaptobrevin, a synaptic vesicle protein orthologous to human vesicle-associated membrane protein 1 (VAMP1 OMIM:185880) and 2 (VAMP2 OMIM:185881), and is required for viability and synaptic transmission; SNB-1 is likely to play a role in vesicle docking and/or fusion and is expressed in neurons where it colocalizes with synaptic vesicle proteins RAB-3 and synaptotagmin.	33.53
WBGene00014016	ZK632.9	ZK632.9	III	9824787	9825343		32.75
WBGene00004412	rpl-1	Y71F9AL.13	I	2875395	2876313	Large ribosomal subunit L10a protein; by homology, RPL-1 is predicted to function in protein biosynthesis; in C. elegans, RPL-1 activity is essential for embryonic development.	32.73
WBGene00012204	W02B12.9	W02B12.9	II	11469925	11471949		32.32
WBGene00000472	cey-1	F33A8.3	II	11039333	11041132	Protein with a cold-shock/Y-box domain that is expressed in early embryonic blastomeres (at the 15-cell stage, i.e., pre-gastrulation), but is normally repressed in early germline blastomeres by PIE-1; it is predicted to be mitochondrial by phylogenetic profiling.	31.45
WBGene00022235	sqd-1	Y73B6BL.6	IV	6324164	6326388		31.24
WBGene00011763	T14B1.1	T14B1.1	X	9664436	9668690		30.87
WBGene00000229	atp-2	C34E10.6	III	5228373	5230503	Atp-2 encodes the beta subunit of the soluble, catalytic F1 portion of ATP synthase (mitochondrial respiratory chain [MRC] complex V); atp-2 activity is required for embryonic and larval development past the L3 stage, as well as for normal mobility, pharyngeal pumping, defecation, growth rate, and larval lifespan; in males, atp-2 activity is also required cell autonomously in male-specific sensor…	30.6
WBGene00002011	hsp-12.2	C14B9.1	III	8138014	8144554	Small heat-shock protein that forms heterotetramers with HSP-12.3 and has no chaperone-like activity; structurally, HSP-12.2 is mostly a beta-sheet; at least one HSP-12 (which may or may not be HSP-12.2) is ubiquitously expressed in L1 larvae, and later expressed in adult spermatids (and perhaps spermatocytes), and some adult vulval cells.	30.59
WBGene00013463	Y67H2A.5	Y67H2A.5	IV	13300146	13300688		30.54
WBGene00019354	K03B4.2	K03B4.2	V	4687094	4689221		30.4
WBGene00009050	F22D6.2	F22D6.2	I	7079611	7081521		30.24
WBGene00014505	T05E11.9	T05E11.9	IV	11106389	11107551		30.11
WBGene00006959	xbp-1	R74.3	III	4193793	4195329	BZIP transcription factor orthologous to yeast Hac1 and mammalian X box-binding protein 1 (XBP-1, OMIM:194355); XBP-1 is required for the unfolded protein response (UPR) that counteracts cellular stress induced by accumulation of unfolded proteins in the endoplasmic reticulum (ER); XBP-1 mRNA is spliced by the IRE-1 endoribonuclease to promote translation of transcriptionally active XBP-1 that po…	29.77
WBGene00004439	rpl-25.2	F52B5.6	I	8329052	8329641	Large ribosomal subunit L23a protein.	29.33
WBGene00002083	inf-1	F57B9.6	III	6929974	6931889	Protein with high similarity to eukaryotic initiation factor 4A.	29.01
WBGene00000114	alh-8	F13D12.4	II	11728864	11731138	Alh-8 is orthologous to the human gene METHYLMALONATE-SEMIALDEHYDE DEHYDROGENASE (ALDH6A1; OMIM:603178), which when mutated leads to MMSDH deficiency.	28.74
WBGene00000063	act-1	T04C12.6	V	11079143	11082474	N actin isoform that is required for proper body wall muscle and pharyngeal muscle structures and the motility of animals; actins have highly similar amino acid sequences; ACT-1 is identical to ACT-3; act-1 functions redundantly with two other actin isoforms, act-2 and act-3, to control cytoplasmic microfilament function in the early embryo.	28.56
WBGene00004302	ran-1	K01G5.4	III	10742691	10747612	Ran-1 encodes the C. elegans Ran GTPase ortholog; ran-1 activity is essential for proper mitotic spindle formation, effective connection between centrosomes and the male pronucleus, nuclear envelope assembly after cell division, and oocyte meiotic maturation; in regulating nuclear envelope dynamics, ran-1 appears to function upstream of MEL-28 by regulating its localization to the nuclear periphe…	28.53
WBGene00001935	his-61	F55G1.10	IV	7485731	7486201	N H2A histone.	28.42
WBGene00002348	let-75	R06C7.10	I	7258912	7267077	Pharynx-specific type II myosin heavy chain (MHC D); LET-75 is required for pharyngeal muscle contraction and thus for normal feeding behavior and post-embryonic development; in vitro, the LET-75 tail domain interacts with ITR-1, an IP3 receptor, and this interaction has been proposed to mediate, in vivo, increased pharnygeal pumping in response to food; LET-75 is expressed exclusively in pharyng…	28.24
WBGene00006725	ubl-1	H06I04.4	III	3068295	3069200	Protein similar to Drosophila ubiquitin/ ribosomal protein S27a that affects body length, fertility, and larval viability.	27.84
WBGene00001955	hlh-11	F58A4.7	III	9622044	9629057		27.74
WBGene00001502	ftt-2	F52D10.3	X	11603634	11605345		27.67
WBGene00004483	rps-14	F37C12.9	III	7178912	7179533	Small ribosomal subunit S14 protein; by homology, RPS-14 is predicted to function in protein biosynthesis; in C. elegans, RPS-14 activity is required for embryonic and germline development, as well as the overall health of the animal.	27.48
	crt-1	Y38A10A.5	V	6097087	6100536		27.27
WBGene00003564	ncs-2	F10G8.5	I	10030160	10048016		27.1
WBGene00004456	rpl-43	Y48B6A.2	II	14155180	14155563	Large ribosomal subunit L37a protein.	27.04
	vha-17	F49C12.13	IV	9321775	9324089		26.98
WBGene00008914	F17C11.2	F17C11.2	V	10948203	10949042		26.63
WBGene00004266	rab-1	C39F7.4	V	1262630	1263993	N ortholog of the small Ras-like GTPase Rab1; by homology, RAB-1 is predicted to play a role in intracellular vesicle trafficking, and consistent with this broad role, large-scale RNAi screens indicate that rab-1 activity is required for fertility, movement, and survival; in yeast two-hybrid assays, RAB-1 interacts with TIR-1, a C. elegans SARM ortholog that is required for innate immunity; RNAi …	26.47
WBGene00006911	vha-2	R10E11.2	III	9782055	9783122	Vha-2 and vha-3 encode an ortholog of subunit c of the membrane-bound (V0) domain of vacuolar proton-translocating ATPase (V-ATPase); the protein encoded by vha-2 and vha-3 (VHA-2/3) is identical; VHA-2/3 is a predicted V-ATPase transmembrane rotor component, whose polypeptide sequence is identical to that of VHA-3; VHA-1 and VHA-2/3 comprise a closely related family of subunit c co-orthologs, pr…	26.45
WBGene00003053	lmp-1	C03B1.12	X	6376394	6377645	Protein with similarity to vertebrate lysosome-associated membrane proteins CD68, and appears to be the only protein in C. elegans that has a GYXX (phi) vertebrate lysosomal targeting sequence at its carboxy terminus; localized to the periphery of a large population of membrane bound organelles (granules) seen throughout the early embryos and restricted to the cells of the intestine during later …	26.37
WBGene00003162	mdh-1	F20H11.3	III	6606189	6608053	Homolog of malate dehydrogenase that is predicted to be mitochondrial.	26.03
WBGene00012179	W01D2.1	W01D2.1	II	14815417	14818443		26.03
WBGene00006651	tts-2	R05H5.8	II	10201046	10202152		25.86
WBGene00004414	rpl-3	F13B10.2	III	3867829	3869524	Large ribosomal subunit L3 protein required in mass RNAi assays for embryonic and larval viability, fertility, and general health; the rpl-3 transcription unit has a nonsense transcript that is up-regulated in vivo by smg[-] mutations, indicating that natural substrate for SMG-mediated nonsense suppresssion; several other natural mRNA substrates of SMG suppression (e.g., rpl-7, rpl-10, rpl-12) ha…	25.53
WBGene00000219	asp-6	F21F8.7	V	8267524	8268918	Aspartic protease.	25.53
WBGene00017582	F18G5.6	F18G5.6	X	9261991	9264264		25.45
WBGene00004499	rps-30	C26F1.4	V	7776556	7777217	Rps-30 encodes two proteins, a small ribosomal subunit S30 protein and ubiquitin, which is cleaved from the ribosomal protein posttranslationally; by homology, S30 is predicted to function in protein biosynthesis and ubiquitin in protein degradation; in C. elegans, loss of rps-30 function via RNA-mediated interference (RNAi) does not result in any obvious abnormalities.	25.43
WBGene00004473	rps-4	Y43B11AR.4	IV	7083677	7084668	Small ribosomal subunit S4 protein.	25.38
WBGene00001933	his-59	F55G1.2	IV	7488200	7488672	N H3 histone; by homology, HIS-59 is predicted to function as a nucleosome component required for packaging of DNA into chromatin; replication-dependent histone locus that resides in a histone gene-rich region on chromosome IV.	25.35
WBGene00010174	F56H9.2	F56H9.2	V	12637638	12638216		25.29
WBGene00000403	casy-1	B0034.3	II	5945372	5956646	Type I transmembrane protein with two extracellular cadherin domains and an LG/LNS domain that is the sole C. elegans calsyntenin/alcadein ortholog; genetic studies indicate that in C. elegans casy-1 activity is required, in parallel to the insulin-like signaling pathway, for several types of learning, including salt chemotaxis learning, temperature learning, olfactory adaptation, and integration…	25.23
WBGene00004431	rpl-19	C09D4.5	I	5484779	5486357	Large ribosomal subunit L19 protein.	24.81
WBGene00002045	icd-1	C56C10.8	II	6587525	6588628	Icd-1 encodes the C. elegans ortholog of the beta-subunit of the nascent polypeptide-associated complex (betaNAC); during development, icd-1 activity is required for prevention of ced-4-dependent, but ced-3-independent, programmed cell death and for normal embryonic development; ICD-1 is widely expressed throughout development and colocalizes primarily with mitochondria.	24.77
WBGene00004428	rpl-16	M01F1.2	III	3502821	3505210	Large ribosomal subunit L13a protein.	24.75
WBGene00001682	gpc-2	F08B6.2	I	6757756	6758177	Gpc-2 encodes one of two C. elegans heterotrimeric G protein gamma subunits; gpc-2 is required, along with its partner GPB-1, a G protein beta subunit, for proper mitotic spindle positioning and orientation during early embryonic cell divisions; to date, GPC-2 expression has been reported in electrically excitable cells (all neurons and muscles).	24.6
WBGene00022114	Y71F9AL.9	Y71F9AL.9	I	2876930	2878514		24.55
WBGene00004430	rpl-18	Y45F10D.12	IV	13777775	13778782	Large ribosomal subunit L18 protein.	24.54
WBGene00000249	bir-1	T27F2.3	V	11644731	11645344	Homolog of the baculoviral inhibitor-of-apoptosis (IAP) repeat (BIR) proteins (BIRPs) family.	24.24
WBGene00004479	rps-10	D1007.6	I	4583878	4584513	Small (40S) ribosomal subunit S10 protein; loss of rps-10 activity in adult animals extends lifespan.	24.23
WBGene00013219	Y54G11A.11	Y54G11A.11	II	14349684	14357432		24.18
WBGene00004487	rps-18	Y57G11C.16	IV	14825637	14826409	Small ribosomal subunit S18 protein.	24.08
WBGene00006924	vig-1	F56D12.5	II	1321040	1323093	Predicted RNA-binding protein orthologous to Drosophila VIG (Vasa Intronic Gene); vig-1 activity is required for proper function of the let-7 miRNA in vivo and thus, for regulating the transition from late larval to adult cell fates; VIG-1 is a component of the 250 kDa RNA-induced silencing complex (RISC) complex and co-immunoprecipates with both TSN-1, the C. elegans Tudor-SN ortholog, and the l…	24
WBGene00011304	mnk-1	R166.5	II	10542345	10554965		23.79
WBGene00010260	F58E10.3	F58E10.3	V	14008749	14012196		23.6
WBGene00002981	lgg-2	ZK593.6	IV	10933471	10935875	N ortholog of the autophagic budding yeast protein Atg8p; LGG-2 is also homologous the light chain 3 (LC3) subunit of the microtubule-associated proteins 1A and 1B (MAP1A and MAP1B); LGG-2 is predicted to associate with MAP1A and MAP1B and with microtubules and to perhaps play a role in regulating the microtubule-binding activity of MAP1A and MAP1B; LGG-2 has no obvious function in RNAi assays, a…	23.58
WBGene00010935	M163.1	M163.1	X	14502413	14503761		23.36
WBGene00023159	W06H8.5	W06H8.5	V	6221231	6223756		23.25
WBGene00002202	kin-19	C03C10.1	III	4083977	4086616	Serine/threonine kinase orthologous to human casein kinase I, alpha 1 (CSNK1A1, OMIM:600505); KIN-19 appears to be a component of the non-canonical Wnt signaling pathway that regulates endoderm formation in the early embryo; kin-19(RNAi) and mom-2(RNAi) enhance apr-1(RNAi), but not RNAi of each other.	23.01
WBGene00006794	unc-60	C38C3.5	V	1475072	1479582	Unc-60 encodes orthologs of actin depolymerizing factor/cofilin, actin-binding proteins that regulate actin filament dynamics; one UNC-60 isoform, UNC-60A, primarily binds G-actin, depolymerizes actin filaments, and inhibits actin polymerization; UNC-60A is essential during early embryonic development for polar body extrusion, cytokinesis, and embryonic patterning; UNC-60B, which does not inhibit…	23
WBGene00044260	Y87G2A.19	Y87G2A.19	I	13508801	13512014		22.93
WBGene00013859	ZC247.1	ZC247.1	I	10264307	10279224		22.85
WBGene00012354	W09C5.8	W09C5.8	I	13658157	13659117		22.84
WBGene00004425	rpl-13	C32E8.2	I	3788035	3788911	Large ribosomal subunit L13 protein.	22.72
WBGene00004423	rpl-11.2	F07D10.1	X	2241749	2242614	Large ribosomal subunit L11 protein; by homology, RPL-11.2 is predicted to function in protein biosynthesis.	22.47
WBGene00004417	rpl-6	R151.3	III	7208360	7209791	Large ribosomal subunit L6 protein.	22.3
WBGene00001679	gpb-1	F13D12.7	II	11739371	11748519	Heterotrimeric G protein beta subunit that is required during embryonic development for the proper orientation of the mitotic spindle during early cell divisions and thus affects the orientation of early cell division axes, and is also required for larval viability, negatively regulates locomotion and egg-laying, and may affect germline development and osmotic balance; expressed in early embryos …	22.29
WBGene00017675	F21F3.6	F21F3.6	I	4906823	4914050		22.11
	pos-1	F52E1.1	V	8414063	8415234		21.9
WBGene00001929	his-55	F54E12.1	IV	11337823	11338234	N H3 histone; by homology, HIS-55 is predicted to function as a nucleosome component required for packaging of DNA into chromatin; replication-dependent histone locus that resides in a histone gene-rich region on chromosome IV.	21.77
WBGene00008522	F02D8.5	F02D8.5	V	14971426	14972003		21.65
WBGene00014125	ZK863.8	ZK863.8	V	12186311	12187393		21.64
WBGene00010075	F55A11.1	F55A11.1	V	11763213	11764356		21.61
WBGene00020181	T02H6.11	T02H6.11	II	700487	701133		21.49
WBGene00022497	Y119D3B.21	Y119D3B.21	III	1214941	1215277		21.3
WBGene00012113	T28B8.1	T28B8.1	I	8133884	8135033		21.19
WBGene00002005	hsp-1	F26D10.3	IV	17278911	17281290	Hsp-1 encodes hsp70A, a member of the heat shock family of proteins; hsp70A is closely related to the Drosophila heat inducible hsp70s and the S. cerevisiae SSA hsp70 subfamily; the hsp-1 gene is normally expressed throughout development and upon heat-shock the hsp-1 mRNA is enhanced 2-6 fold; down-regulation of hsp-1 via RNA interference results in a small reduction in the life-span of an age-1 …	20.98
WBGene00002335	let-60	ZK792.6	IV	11688196	11691058	Member of the GTP-binding RAS protooncogene family; let-60 activity is required for viability, vulval development, spicule development, germ line meiotic progression, posterior development of the hypodermis, chemotaxis, sex myoblast migration, and muscle membrane extension; let-60 acts genetically downstream of let-23 with respect to vulval development and upstream of the MAPK pathway with respec…	20.75
WBGene00015413	C04C3.3	C04C3.3	IV	3399666	3403901	C04C3.3 encodes the C. elegans ortholog of the pyruvate dehydrogenase complex E1 beta subunit (PDHB); by homology to mammalian enzymes, the product of C04C3.3 is predicted to function in mitochondria to catalyze the irreversible decarboxylation of pyruvate to acetyl-CoA.	20.72
WBGene00003891	osm-11	F11C7.5	X	17420136	17421498	Protein required for normal osmosensation, osmotic resistance, and defecation rhythm, and for fully normal growth rate; OSM-11 has no clear orthologs outside of nematodes, but is paralogous to DOS-1, OSM-7, and K02F3.7, has a predicted signal sequence with 12 conserved cysteine residues, and may be secreted; osm-11 mutants have abnormally high levels of internal glycerol, defective osmotic avoida…	20.62
WBGene00010556	rack-1	K04D7.1	IV	10176649	10180277		20.5
WBGene00004474	rps-5	T05E11.1	IV	11110073	11111024	Small ribosomal subunit S5 protein.	20.33
WBGene00000140	anc-1	ZK973.6	I	4321095	4359081	8546-residue protein, orthologous to Drosophila Msp-300 and mammalian SYNE1 and SYNE2 proteins, which may extend more than 0.5 micrometers in vivo; ANC-1 has coiled regions, a nuclear envelope localization domain (the KASH domain) and an actin-binding domain; ANC-1 affects the positioning of nuclei and mitochondria within the cytoskeleton; ANC-1 is expressed in the cytoplasm, but localized to the…	20.24
WBGene00044206	T26H5.9	T26H5.9	V	15444898	15445311		20.13
WBGene00011869	dod-6	T20G5.7	III	10197609	10198240		20.09
WBGene00020297	T07A9.9	T07A9.9	IV	393879	399084		20.05
WBGene00008563	F07H5.13	F07H5.13	II	8790484	8790965		19.44
WBGene00022781	pmt-1	ZK622.3	II	5278109	5282497	Pmt-1 encodes, by alternative splicing, four isoforms of an experimentally validated phosphoethanolamine N-methyltransferase required for phosphocholine biosynthesis and viability; PMT-1 lacks known mammalian orthologs, but has orthologs in parasitic nematodes, fish, amphibians, echinoderms, plants, alveolata, and bacteria; PMT-1 is distantly paralogous to PMT-2; PMT-1 catalyses the conversion of…	19.4
WBGene00004415	rpl-4	B0041.4	I	4645641	4646966	Large ribosomal subunit L4 protein.	19.27
WBGene00004807	skr-1	F46A9.5	I	9470759	9475160	The skr-1 gene encodes a homolog of Skp1 in S. cerevisiae that is required for the restraint of cell proliferation, progression through the pachytene stage of meiosis, and the formation of bivalent chromosomes at diakinesis.	19.21
WBGene00004451	rpl-37	C54C6.1	III	3521129	3529711	Large ribosomal subunit L37 protein.	18.94
WBGene00001441	fkh-9	K03C7.2	X	3816840	3826944	Member of the forkhead domain transcription factor family.	18.84
WBGene00004497	rps-28	Y41D4B.5	IV	1659682	1660009	Small ribosomal subunit S28 protein.	18.83
WBGene00012140	T28F4.5	T28F4.5	I	7492040	7494696	The T28F4.5 gene encodes a homolog of Death Associated Protein 1 (DAP-1) protein that may be involved in apoptosis.	18.81
WBGene00000214	asp-1	Y39B6A.20	V	19049421	19050789	Homolog of cathepsin D aspartic protease; it is transcribed exclusively in intestinal cells of the late embryo and early larvae and is not observed in older larvae or adults; ASP-1 is dispensable for neuronal degeneration.	18.76
WBGene00004493	rps-24	T07A9.11	IV	385886	386609	Small ribosomal subunit S24 protein; by homology, RPS-24 is predicted to function in protein biosynthesis; in C. elegans, RPS-24 activity is required for germline development and the overall health of the animal.	18.69
WBGene00004445	rpl-31	W09C5.6	I	13652925	13653693	Large ribosomal subunit L31 protein.	18.67
WBGene00003989	pfn-1	Y18D10A.20	I	12921991	12923534		18.59
WBGene00011966	T23G7.3	T23G7.3	II	9165848	9167750		18.51
WBGene00004485	rps-16	T01C3.6	V	14999992	15000570	Small ribosomal subunit S16 protein.	18.45
WBGene00019537	K08D12.3	K08D12.3	IV	1710255	1711126	K08D12.3 is orthologous to human ZNF9 (CNBP; OMIM:116955, mutated in myotonic dystrophy type 2) and ZCCHC13; like ZNF9, K08D12.3 is most conspicuously expressed in muscle cells; K08D12.3 is required for normal locomotion in mass RNAi assays, as well as for fertility, embryonic and larval viability, and general health.	18.29
WBGene00001137	eat-6	B0365.3	V	13126386	13129977	N ortholog of the alpha subunit of a sodium/potassium ATPase, which in turn affects Na+,K(+)-ATPase activity of membranes by affecting the level of the phosphorylated intermediate of the Na+,K(+)-ATPase; EAT-6 affects relaxation of the pharyngeal muscles, fertility (and thus affects feeding); EAT-6 also affects body length, life span, and ASE, ASI and ASJ axonal outgrowth.	18.14
WBGene00001427	fkb-2	Y18D10A.19	I	12918707	12919266	Peptidylprolyl cis/trans isomerase homologous to the mammalian FK506 immunosuppressant-binding protein 1A (FKBP1A, OMIM:186945, mutations associated with myocardial noncompaction); by homology, FKB-2 could function in a number of processes including protein folding, signal transduction, and regulation of muscle contraction; however, the precise role of FKB-2 in C. elegans development and/or behav…	18.09
WBGene00001385	far-1	F02A9.2	III	9080277	9081096	Fatty acid/retinol binding protein; expressed throughout development with highest expression levels in L3 stage larvae and in adult males.	18.04
WBGene00012097	abcf-2	T27E9.7	III	13457575	13462473		17.9
WBGene00001462	flp-19	M79.4	X	10604739	10605757		17.71
WBGene00011573	T07C12.9	T07C12.9	V	9952208	9958303		17.67
WBGene00003163	mdl-1	R03E9.1	X	6742347	6743857	Basic helix-loop-helix (bHLH) protein similar to the vertebrate MAD transcriptional regulators; in vitro, MDL-1 can heterodimerize, and bind an E-box DNA sequence, with MXL-1, a C. elegans MAX-like bHLH protein; when expressed in rat embryonic fibroblasts, MDL-1 is able to suppress c-MYC/RAS-induced cell transformation, in a manner dependent upon an intact, predicted SIN3 interaction domain; mdl-…	17.47
WBGene00003514	myo-2	T18D3.4	X	12467983	12475264	Muscle-type specific myosin heavy chain isoform; myo-2 is expressed in pharyngeal muscle.	17.43
WBGene00001167	eft-2	F25H5.4	I	9163522	9166944	Homolog of translation elongation factor 2 (EF-2), a GTP-binding protein essential for the elongation phase of protein synthesis; eft-2 is required for embryogenesis and vulval morphogenesis, and is expressed during all stages of development, including the dauer larval stage.	17.36
WBGene00017075	D2096.8	D2096.8	IV	8377686	8379301	Protein related in sequence to the conserved NAP (Nucleosome Assembly Protein) family of proteins involved in chromatin remodeling; loss of D2096.8 activity in wild-type and various mutant backgrounds suggests that, in C. elegans, the product of D2096.8 is required for proper transcriptional regulation that affects a number of biological processes including embryonic and larval development, body …	17.31
WBGene00022122	trap-1	Y71F9AM.6	I	2928393	2929658		17.29
WBGene00003920	par-5	M117.2	IV	11820474	11821894	PAR-5 is a 14-3-3 protein.	17.17
WBGene00003751	nlp-13	E03D2.1	V	4236403	4238018	Predicted neuropeptide of the MSFamide family; expressed primarily in neurons or in the endocrine/secretory cells, and expression includes pharyngeal neurons that modulate pharyngeal pumping of food.	17.15
WBGene00009532	F38B7.1	F38B7.1	V	11527808	11541195	CCCH tandem zinc finger (TZF) protein; based upon its sequence similarity to human tristetraprolin and ERF-2 the product of F38B7.1 is predicted to function as an RNA-binding protein that specifically binds to UAUU repeats.	17.15
WBGene00016493	C37A2.7	C37A2.7	I	6789060	6789741		17.13
WBGene00012276	his-74	W05B10.1	V	12659684	12660309		16.97
WBGene00006805	unc-73	F55C7.7	I	3999349	4031628	Guanine nucleotide exchange factor (GNEF) similar to the Trio protein; UNC-73 is required for vulval morphogenesis, for the migration of QL, QR, CAN, and hypodermal P cells, the commissure outgrowth of D type motoneurons, and amphid axon outgrowth; UNC-73 has GNEF activity for both CED-10 and MIG-2 in vitro; the requirement for UNC-73 in P cell migration can be suppressed by transgenic overexpres…	16.89
WBGene00019381	K04C2.3	K04C2.3	III	6872985	6873668		16.84
WBGene00004454	rpl-41	C09H10.2	II	11096490	11097130	Large ribosomal subunit L41 protein; by homology, RPL-41 is predicted to function in protein biosynthesis.	16.78
WBGene00004452	rpl-38	C06B8.8	V	15512140	15512748	Large ribosomal subunit L38 protein.	16.76
WBGene00004273	rab-10	T23H2.5	I	6457064	6458481	Rab-like GTPase that is a member of the Ras superfamily of small GTPases; rab-10 activity is required, upstream of rme-1, for basolateral endocytic recycling in the intestine, but not in oocytes or coelomocytes; a RAB-10::GFP fusion protein is widely expressed and in the intestine, localizes to endosomes and the Golgi.	16.62
WBGene00006913	vha-4	T01H3.1	II	7878018	7879266	N ortholog of subunit c"" of the membrane-bound (V0) domain of vacuolar proton-translocating ATPase (V-ATPase); VHA-4 is a predicted V-ATPase transmembrane rotor component; VHA-4 is paralogous to the c subunits VHA-1/-2/-3, and is predicted to help carry protons from the cytosol to a-subunits (VHA-5, VHA-6, VHA-7, or UNC-32) for transmembrane export; VHA-4 is required for ovulation and embryogene…	16.52
WBGene00004409	rla-1	Y37E3.7	I	2069083	2069589	N acidic ribosomal subunit protein P1.	16.48
WBGene00000833	cts-1	T20G5.2	III	10212289	10216538	Citrate synthase, predicted to be mitochondrial, that is required for embryonic development.	16.47
WBGene00001564	gei-7	C05E4.9	V	724208	728105	Predicted isocitrate lyase/malate synthase, an enzyme known to function in the glyoxylate cycle; GEI-7 was identified in a screen for proteins that interact with GEX-3, a homolog of human HEM-2 which is required for embryonic development; GEI-7 is required for embryonic morphogenesis and appears to act downstream of DAF-16 to influence lifespan.	16.32
WBGene00004482	rps-13	C16A3.9	III	6374040	6374945	Small ribosomal subunit S13 protein; by homology, RPS-13 is predicted to function in protein biosynthesis; in C. elegans, RPS-13 activity is required for embryonic and germline development.	16.29
WBGene00006919	vha-10	F46F11.5	I	5609312	5610279	N ortholog of subunit G of the cytoplasmic (V1) domain of vacuolar proton-translocating ATPase (V-ATPase); VHA-10 is required for necrosis, since vha-10(RNAi) suppresses necrotic neurodegeneration and thapsigargin-induced cell death; VHA-10 is a predicted cytosolic stator (stalk) component.	16.22
WBGene00004427	rpl-15	K11H12.2	IV	653437	654582	Large ribosomal subunit L15 protein.	16.22
WBGene00004472	rps-3	C23G10.3	III	6206744	6207915	Small ribosomal subunit S3 protein that contains a KH RNA-binding domain and by homology,is predicted to function in protein biosynthesis; in C. elegans, RPS-3 activity is required for embryonic and germline development, as well as the overall health of the animal.	16.17
WBGene00001196	egl-30	M01D7.7	I	1835679	1841192	N ortholog of the heterotrimeric G protein alpha subunit Gq (Gq/G11 class) that affects viability, locomotion, egg laying, synaptic transmission, and pharyngeal pumping; it genetically interacts with the goa-1 pathway, and is probably expressed ubiquitously, with highest expression in excitable cells.	16.1
WBGene00006588	tnt-3	C14F5.3	X	7937582	7944993	Tnt-3 is orthologous to the human gene TROPONIN T (TNNT2; OMIM:191045), which when mutated leads to disease.	15.8
WBGene00019947	htz-1	R08C7.3	IV	4445994	4446992	Htz-1 encodes the C. elegans ortholog of the H2A.Z histone variant; n essential gene and during development, HTZ-1 functions with the PHA-4/FoxA transcription factor and the MYS-1/TIP60-SSL-1/SWR1 remodeling complex to regulate gene expression during pharyngeal (foregut) organogenesis; a YFP::HTZ-1 fusion protein localizes to pharyngeal gene promoters at the onset of transcription, in a manner th…	15.71
WBGene00000207	asb-2	F02E8.1	X	4469740	4471455	Asb-2 encodes the B subunit of the membrane-bound F0 proton channel portion of ATP synthase (mitochondrial respiratory chain [MRC] complex V) that is closely similar to its paralog ASB-1; RNAi experiments indicate that asb-2 activity is required for larval development as well as for normal body morphology, lifespan, and growth rate.	15.56
WBGene00009435	F35G2.1	F35G2.1	IV	12200947	12207950		15.55
WBGene00000475	cey-4	Y39A1C.3	III	10866830	10868609	Y box-containing protein with no known function in vivo; CEY-4 associates with CGH-1 and CEY-2/3 in cytoplasmic particles of the gonad and early embryo.	15.53
WBGene00009161	F26E4.6	F26E4.6	I	9773159	9774006		15.5
WBGene00017166	F01F1.12	F01F1.12	III	5873005	5876576	The F01F1.12 gene encodes a homolog of the human gene ADHUB, which when mutated leads to fructosemia (OMIM:229600).	15.49
WBGene00007646	C17E4.9	C17E4.9	I	9431240	9433817		15.45
WBGene00008224	C50B8.1	C50B8.1	V	13565844	13568609		15.32
WBGene00001856	hil-5	B0414.3	I	5774587	5775613		15.31
WBGene00000479	cgh-1	C07H6.5	III	7495243	7497758	Putative DEAD-box RNA helicase, orthologous to budding yeast Dhh1p, fission yeast Ste13p, Drosophila ME31B, and human DDX6 (OMIM:600326); CGH-1 inhibits physiological apoptosis in oocytes, keeping it down to a normal level of ~50% in hermaphrodite gonads; independently of apoptosis, CGH-1 is also required for sperm function, oocyte fertilization, and early embryonic cytokinesis; by orthology with…	15.2
WBGene00044784	F13H10.8	F13H10.8	IV	11016196	11021872		15.2
WBGene00012117	T28B11.1	T28B11.1	V	10712136	10732397	This gene encodes a protein containing an F-box, a motif predicted to mediate protein-protein interactions either with homologs of yeast Skp-1p or with other proteins.	15.18
WBGene00001051	cks-1	C09G4.3	IV	8513909	8514706	A homolog of Cks/Suc1, a highly conserved member of the eukaryotic cell cycle machinery that affects both meiosis and mitosis and has a role in the inactivation of the M-phase promoting factor (MPF) during early embryogenesis.	15.14
WBGene00019839	R02F11.1	R02F11.1	V	4801084	4802612		15.14
WBGene00000912	daf-16	R13H8.1	I	10750558	10776689	Transcription factor of the HNF-3/forkhead family (orthologous to mammalian AFX, FKHR, and FKHRL1) that acts in an insulin-mediated pathway to affect dauer formation, and that also affects life span and reproduction; DAF-16 can interact with CBP-1 in vitro, and interacts genetically both with other genes in the insulin signaling and with the nuclear hormone receptor DAF-12; daf-16 is broadly expr…	15.1
WBGene00006537	tbb-2	C36E8.5	III	4015744	4017619	Homolog of mammalian beta-tubulin (TUBB) that is expressed at high levels in the germline; TBB-2 is redundant for embryonic viability, due to its paralog TBB-1; however, unlike its paralog TBB-1 it is preferred for normal microtubule severing by the katanin complex MEI-1/MEI-2; TBB-2 is required together with TBB-1, TBA-1, and tba-2 to make spindle structures in embryos and TBB-2 also affects the…	15.08
WBGene00021763	Y51F10.2	Y51F10.2	I	1978005	1983438		15.06
WBGene00004448	rpl-34	C42C1.14	IV	12268962	12269503	Putative large ribosomal subunit L34 protein that inhibits DHC-1 in vivo; RPL-34 is expressed in most somatic tissues of larvae and adults; in mass RNAi assays, RPL-34 is required for embryonic and larval development, normally rapid growth, and normal body coloration.	15.05
WBGene00004336	ret-1	W06A7.3	V	14824641	14847290		15.03
WBGene00022615	ZC449.5	ZC449.5	X	5034995	5037744		15.02
WBGene00007332	C05C10.5	C05C10.5	II	9939075	9940263	Novel protein that is conserved in C. remanei and C. briggsae; large-scale RNAi screens have indicated that C05C10.5 activity is required for normal body morphology, chromosome segregation, and embryonic development; in situ hybridization experiments reveal that C05C10.5 mRNA is expressed in the medial germline.	14.97
WBGene00001149	bcat-1	K02A4.1	X	12877400	12880249	Branched-chain amino acid aminotransferase that, by homology, is predicted to catalyze the first reaction in the catabolism of essential branched-chain amino acids such as leucine, isoleucine, and valine; in C. elegans, large-scale RNA-mediated interference (RNAi) screens indicate that bcat-1 activity is required for embryonic and larval development.	14.93
WBGene00019827	mop-25.1	R02E12.2	X	4008037	4022187	Protein orthologous to fission yeast Mo25p, budding yeast Hym1p, Aspergillus nidulans HymA, human CAB39, and human CAB39L; MOP-25.1 is paralogous to MOP-25.2 and (more distantly) MOP-25.3; MOP-25.1 shares a redundant function with MOP-25.2 in fertility and embryonic viability.	14.88
WBGene00010730	K10C3.2	K10C3.2	I	9847396	9851783		14.82
WBGene00010424	H36L18.2	H36L18.2	X	12652511	12653443		14.8
WBGene00006917	vha-8	C17H12.14	IV	6791056	6792548	N ortholog of subunit E of the cytoplasmic (V1) domain of vacuolar proton-translocating ATPase (V-ATPase); VHA-8 is a predicted cytosolic stator (stalk) component; VHA-8 is required for embryonic and larval viability, for ovulation, and for receptor-mediated endocytosis of yolk protein; VHA-8 is highly expressed in the cytoplasm of excretory canals throughout development, and in the stacked apica…	14.7
WBGene00006704	ubc-7	F58A4.10	III	9629991	9631070	N E2 ubiquitin-conjugating enzyme; by homology, UBC-7 is predicted to function in the covalent attachment of ubiquitin molecules to protein substrates via its association with an E3 ubiquitin-protein ligase; loss of ubc-7 activity via large-scale RNAi screens results in no obvious abnormalities.	14.68
WBGene00009915	F52A8.1	F52A8.1	I	7317641	7321083		14.67
WBGene00017970	F32A5.4	F32A5.4	II	7228723	7230549		14.64
WBGene00021350	Y37E3.8	Y37E3.8	I	2069679	2070611		14.44
WBGene00004276	rab-14	K09A9.2	X	15604686	15606557	Member of the Rab GTPase family.	14.42
WBGene00020937	W02D3.12	W02D3.12	I	6741984	6745340		14.36
WBGene00004320	rbx-1	ZK287.5	V	9689688	9690587	The rbx-1 gene encodes an ortholog of the mammalian RING box protein RBX1 (or ROC1), which interacts with several cullins and is a subunit of both the von Hippel-Lindau (VHL) tumor suppressor complex and of the SCF ubiquitin-ligase (E3) complex.	14.33
WBGene00001030	dnj-12	F39B2.10	I	14756844	14758775	This gene encodes a protein containing a DnaJ ("J") domain.	14.17
WBGene00006779	unc-43	K11E8.1	IV	10324240	10348937	Unc-43 encodes the C. elegans type II calcium/calmodulin-dependent protein kinase (CaMKII) ortholog; unc-43 activity is required for a number of processes, including locomotion, neuronal cell fate specification and regulation of synaptic density, egg laying, defecation, and meiotic maturation; in regulating some of these processes, unc-43 acts in concert with MAPKKK and G protein signaling pathwa…	14.17
WBGene00001561	gei-4	W07B3.2	III	344305	348608	Protein with a coiled-coil domain (predicted to mediate protein-protein interactions), an internal repeat of 69 residues (covering residues 134-202, 203-265, and 266-328 of W07B3.2a), and a glutamine/asparagine-rich domain; GEI-4 is paralogous to Y50D7A.8 and Y59C2A.3, physically interacts with GEX-2, and is required for embryonic viability, fertility, and vulval morphogenesis; GEI-4 is claimed t…	14.17
WBGene00009664	F43G9.1	F43G9.1	I	8605253	8608626		14.13
WBGene00011392	sbt-1	T03D8.3	V	20823102	20824274		14.03
WBGene00007609	C15C8.7	C15C8.7	V	12742019	12745029		14
WBGene00004416	rpl-5	F54C9.5	II	8569855	8570981	Large ribosomal subunit L5 protein; by homology, RPL-5 is predicted to function in protein biosynthesis; in C. elegans RPL-5 activity is broadly required for embryonic, larval, germline, and vulval development, as well as normal body coloration, morphology, and postembryonic growth rates.	13.99
WBGene00004478	rps-9	F40F8.10	II	11125327	11126292	Small ribosomal subunit S9 protein.	13.91
	ketn-1	F54E2.3	V	2781952	2801026		13.82
WBGene00017347	F10E7.5	F10E7.5	II	7111916	7112903		13.76
WBGene00016505	ttr-33	C37C3.13	V	7827212	7842348		13.75
WBGene00011015	R04F11.2	R04F11.2	V	12318361	12332166		13.74
WBGene00021486	lbp-9	Y40B10A.1	V	2068448	2069143		13.68
WBGene00014492	R166.6	R166.6	II	10542345	10554965		13.61
WBGene00004469	rps-0	B0393.1	III	4752961	4754047	Small ribosomal subunit SA protein that appears to function as both a ribosomal component and a laminin receptor; by homology, RPS-0 is predicted to play roles in protein biosynthesis and cell adhesion; in C. elegans, RPS-0 activity is required for embryonic and germline development, vulval morphogenesis, and the overall health of the animal.	13.53
WBGene00010221	F57G12.1	F57G12.1	X	12169021	12171606		13.4
WBGene00001934	his-60	F55G1.11	IV	7487550	7487981	N H4 histone; by homology, HIS-60 is predicted to function as a nucleosome component required for packaging of DNA into chromatin; his-60 expression is detected in early embryos, beginning at the 28-cell stage and continuing through the comma stage (early morphogenesis); replication-dependent histone locus that resides in a histone gene-rich region on chromosome IV.	13.37
WBGene00008920	F17C11.9	F17C11.9	V	10965694	10967907		13.3
WBGene00004488	rps-19	T05F1.3	I	9625046	9625793	Small ribosomal subunit S19 protein, orthologous to human RPS19 (OMIM:603474, mutated in Diamond-Blackfan anemia).	13.28
WBGene00014095	ZK829.4	ZK829.4	IV	11953212	11955511	ZK829.4 is orthologous to the human gene GLYCINE DECARBOXYLASE PRECURSOR (GLUD1; OMIM:238300), which when mutated leads to disease.	13.25
WBGene00006930	vit-6	K07H8.6	IV	8261125	8266445	180 kd vitellogenin precursor protein that is cleaved into two smaller yolk proteins, YP115 and YP88.	13.15
WBGene00009215	thn-2	F28D1.5	IV	12383139	12383975		13.08
WBGene00000942	deb-1	ZC477.9	IV	7085206	7094348	The deb-1 gene encodes a vinculin ortholog highly conserved amongst metazoans including Drosophila, chick, and humans (OMIM:193065); DEB-1 is a muscle attachment protein found in dense bodies, and is required for attaching actin thin filaments to the basal sarcolemma; DEB-1 requires PAT-4/integrin-linked kinase for full assembly into nascent attachments.	13.03
WBGene00020300	tag-261	T07A9.13	IV	388073	390439		12.98
WBGene00003865	oma-2	ZC513.6	V	8029417	8031191	The oma-2 gene encodes a zinc finger protein of the TIS11 finger type that is paralogous to OMA-1; while either oma-1 or oma-2 individually have no obvious mutant phenotype, a normal copy of at least one of these genes is required for oocyte maturation.	12.85
WBGene00012423	Y10G11A.1	Y10G11A.1	IV	16424609	16429646		12.82
WBGene00004413	rpl-2	B0250.1	V	20475074	20480773	Large ribosomal subunit L8 protein.	12.79
WBGene00011884	enol-1	T21B10.2	II	8930904	8933719	T21B10.2 is orthologous to human ENOLASE 1 (also CRYSTALLIN, TAU; ENO1; OMIM:172430), which when mutated leads to spherocytic red cell enolase deficiency.	12.72
WBGene00004268	rab-5	F26H9.6	I	9308427	9310212	Rab-5 encodes the C. elegans Rab5 GTPase ortholog; RAB-5 activity is required for receptor-mediated yolk endocytosis and thus, for embryonic development; rab-5 mutations also affect localization of P granules and of PAR-2, as well as the cytoplasmic appearance of cells in the early embryo and larval development.	12.56
WBGene00020678	T22B11.4	T22B11.4	IV	4679008	4682586		12.56
WBGene00000223	atf-7	C07G2.2	III	4491599	4508083		12.52
WBGene00000182	arf-1.2	B0336.2	III	5716063	5717534	N ADP-ribosylation factor homolog required in vivo for embryonic development, fertility, locomotion, vulval development, and cuticular synthesis; ARF proteins are N-myristoylated GTPases that regulate membrane traffic and the actin cytoskeleton, and that activate both phospholipase D1 (PLD1) and phosphatidylinositol 4-phosphate 5-kinase.	12.49
WBGene00004471	rps-2	C49H3.11	IV	7925330	7926376	Small ribosomal subunit S2 protein.	12.46
WBGene00012020	T25E12.5	T25E12.5	V	16745079	16746233		12.37
WBGene00001439	fkh-7	F26D12.1	IV	5584646	5610349	Fkh-7 encodes one of 15 forkhead transcriptional regulators encoded by the C. elegans genome; by homology, FKH-7 is predicted to function as a transcription factor that regulates gene expression during development; however, as loss of fkh-7 activity via RNA-mediated interference (RNAi) does not result in any obvious abnormalities, the precise role of FKH-7 in C. elegans development and/or behavio…	12.36
WBGene00021658	Y48G1A.2	Y48G1A.2	I	343117	348367		12.32
	ZC21.3	ZC21.3	III	8524988	8528525		12.24
WBGene00011273	R53.4	R53.4	II	9967200	9967975		12.21
WBGene00007709	clec-87	C25A1.8	I	10184466	10185457	Putatively secreted C-type lectin, paralogous to CLEC-88, C25B8.4, F26D10.12, and ZK858.3; CLEC-87 has a single chondroitin attachment site verified by mass spectrometry; CLEC-87 has no obvious function in mass RNAi assays.	12.15
WBGene00020275	atp-4	T05H4.12	V	6426175	6427097		12.12
WBGene00003741	nlp-3	F48C11.3	X	13177775	13178376	Neuropeptide-like protein of the GFxGF family with similarity to orcokinins, highly conserved peptides native to crustaceans that enhance hindgut contractions; NLP-3 is expressed in neurons in the head, pharynx, and vulva, and in the intestine; the precise role of NLP-3 in nervous system function and development is not yet clear.	12.11
WBGene00017321	F09G8.7	F09G8.7	III	8267866	8268274		12.07
WBGene00009096	fipr-1	F23H12.8	V	12358623	12363668		12.06
WBGene00011510	T05H10.6	T05H10.6	II	8062672	8073302	N ortholog of the human gene PYRUVATE DEHYDROGENASE (LIPOAMIDE) ALPHA 1 (PDHA1; OMIM:312170), which when mutated leads to Leigh syndrome (OMIM:256000); the T05H10.6 protein is predicted to be mitochondrial with 68% accuracy.	12.03
WBGene00019211	H18N23.2	H18N23.2	X	17622629	17640656		12.02
WBGene00000915	daf-21	C47E8.5	V	14683746	14688521	Member of the Hsp90 family of molecular chaperones; DAF-21 activity is required for larval development, negative regulation of dauer larva formation, and a number of specific chemosensory behaviors, such as the response to chemicals and odorants detected by the ASE and AWC sensory neurons; a daf-21 sensory defect can be rescued by a cyclic GMP analogue, suggesting that, in regulating chemosensory…	11.98
WBGene00012094	T27E9.2	T27E9.2	III	13457575	13462473		11.96
WBGene00013323	Y57G11C.33	Y57G11C.33	IV	14657044	14658071		11.86
WBGene00020683	T22D1.4	T22D1.4	IV	6910666	6912849		11.75
WBGene00011199	tag-310	R10E4.2	III	4276177	4280191		11.72
WBGene00003567	ncx-2	C10G8.5	V	5303672	5311230	Ncx-2 encodes, by alternative splicing, three full-length isoforms of a putative 3Na[+]/1Ca[2+] exchanger, orthologous to human SLC8A1-3 and paralogous to NCX-1 and NCX-3; NCX-2 is predicted to export free cytoplasmic Ca[2+] with low affinity but high capacity, being complemented by low-capacity/high-affinity Ca[2+] ATPase pumps such as MCA-1/-3; NCX-3 has tandem Calx-alpha and Calx-beta domains …	11.71
WBGene00019521	K08B12.2	K08B12.2	V	6249154	6252436		11.71
WBGene00009584	F40F9.7	F40F9.7	V	9730082	9733989		11.7
WBGene00019466	K07B1.6	K07B1.6	V	9342767	9344191		11.68
WBGene00001426	fkb-1	F36H1.1	IV	11036517	11038123	Homolog of mouse FK506-binding protein 2.	11.66
WBGene00044483	H06H21.11	H06H21.11	IV	4806686	4807282		11.62
WBGene00004804	skn-1	T19E7.2	IV	5651071	5660510	Transcription factor with similarity to the basic region of bZip transcription factors; during early embryogenesis, maternally provided SKN-1 is required for specification of the EMS blastomere, a mesendodermal precursor that gives rise to pharyngeal, muscle, and intestinal cells; later, during postembryonic development, SKN-1 functions in the p38 MAPK pathway to regulate the oxidative stress res…	11.57
WBGene00002044	hyl-2	K02G10.6	X	4696756	4699433	Predicted transmembrane protein orthologous to Saccharomyces cerevisiae Lag1p (longevity assurance gene), a protein preferentially expressed in young yeasts; by homology, HYL-2 is predicted to have several possible functions, including regulation of lipid, particularly ceramide, biosynthesis, regulation of lipid transport, and regulation of protein translocation in the endoplasmic reticulum ; how…	11.49
WBGene00011501	rmd-1	T05G5.7	III	9757432	9762043		11.49
WBGene00016509	C37H5.6	C37H5.6	V	4818751	4823330		11.43
WBGene00006759	unc-22	ZK617.1	IV	11972677	12010977	Unc-22 encodes twitchin, a giant intracellular protein with multiple fibronectin- and immunoglobulin-like domains and a single protein kinase domain that is homologous to titin (OMIM:188840); UNC-22 is required in muscle for regulation of the actomyosin contraction-relaxation cycle and for maintenance of normal muscle morphology; UNC-22 associates with myosin and is localized to A-bands; in vitro…	11.43
WBGene00004888	smo-1	K12C11.2	I	1340678	1344695	Smo-1 encodes the C. elegans ortholog of SUMO, a small ubiquitin-like moiety that, when attached to protein substrates, regulates their subcellular localization and activity; n essential gene: loss of its activity results in embryonic and larval lethality; in addition, smo-1 mutants have defects in synaptonemal complex disassembly and bivalent formation, enhance meiotic defects of zhp-3::gfp muta…	11.41
WBGene00019680	K12H4.5	K12H4.5	III	8044407	8044843		11.32
WBGene00007883	C33A12.4	C33A12.4	IV	9510031	9510571		11.29
WBGene00001884	his-10	ZK131.4	II	13822972	13823284	N H4 histone.	11.27
WBGene00001888	his-14	ZK131.8	II	13819534	13819846	N H4 histone.	11.27
WBGene00009475	F36F2.1	F36F2.1	I	9018716	9020294		11.25
WBGene00004990	spp-5	T08A9.9	X	7319880	7320332	Predicted transmembrane protein containing a saposin (B) domain that is a member of a saposin-like protein superfamily containing mammalian NK-lysin and granulysin and the protozoan amoebapores; SPP-5 is predicted to function as a lipid-binding protein that may possess pore-forming,cytotoxic activity; loss of SPP-5 function via RNA-mediated interference (RNAi) can result in larval lethality, sugg…	11.19
WBGene00000390	cdc-42	R07G3.1	II	7616382	7618167	RHO GTPase which controls polarity of both individual cells and developing embryos by regulating the localization of PAR proteins; CDC-42 is expressed at hypodermal cell boundaries; cdc-42 expression levels are unusually stable, with relatively little variation between adults, dauers, and L3 larvae, or between wild-type and daf-2(e1370ts) or daf-16(m26) mutant adults.	11.18
WBGene00009119	F25H2.5	F25H2.5	I	10553100	10553902		11.14
WBGene00004444	rpl-30	Y106G6H.3	I	10436253	10436868	Large ribosomal subunit L30 protein; by homology, RPL-30 is predicted to function in protein biosynthesis; in C. elegans, loss of rpl-30 function via RNA-mediated interference (RNAi) does not result in any obvious abnormalities.	11.14
WBGene00022784	tag-277	ZK652.3	III	7858904	7859441		11.14
WBGene00002264	lec-1	W09H1.6	II	13195456	13199386	Tandem repeat-type galectin in which each galectin domain is homologous to typical vertebrate 14-kDa-type galectins; the two sugar binding sites have distinct sugar binding properties in vitro and lec-1 is expressed most abundantly in the adult cuticle.	11.06
WBGene00001444	flp-1	F23B2.5	IV	9136913	9146191	Flp-1 can encode up to seven distinct, yet highly similar, FMRFamide-related peptides (FaRPs), small neuromodulatory peptides that are characterized by a C-terminal Arg-Phe-amide motif; in C. elegans, FLP-1 peptides are required for regulation of several behaviors, including well-coordinated, sinusoidal movement and the transition between active and inactive states of egg-laying; receptors for th…	11
WBGene00006839	unc-115	F09B9.2	X	10146824	10153073	Protein that binds actin filaments and that is required for RAS signalling and UNC-40/netrin activity during axon pathfinding.	10.88
WBGene00001946	his-72	Y49E10.6	III	12367354	12368046	N H3 histone required for embryonic viability.	10.87
WBGene00019759	M03F4.6	M03F4.6	X	4960521	4969328		10.86
WBGene00019505	K07H8.3	K07H8.3	IV	8290254	8291472		10.83
WBGene00006701	ubc-1	C35B1.1	IV	4103012	4106256	N E2 ubiquitin-conjugating enzyme that contains a novel 40 amino acid C-terminal tail, and is homologous to Saccharomyces cerevisiae RAD6/UBC2 which is involved in DNA repair; although loss of UBC-1 activity via RNA-mediated interference (RNAi) does not result in any abnormalities, UBC-1 is able to complement the DNA repair defects of a Saccharomyces cerevisiae rad6 null mutant, suggesting that U…	10.81
WBGene00017088	E01A2.6	E01A2.6	I	4137166	4138953		10.67
WBGene00000879	cyn-3	Y75B12B.5	V	15188421	15190902	N abundantly expressed cyclophilin A isoform with peptidyl-prolyl isomerase activity in vitro, which closely resembles the prototypical CypA and is thus likely to be a member of the cytosolic CsA-binding cyclophilin subfamily; cyn-3 is exclusively expressed in the single anterior excretory cell, and is dispensable for viability and gross morphology in mass RNAi screens.	10.66
	fat-3	W08D2.4	IV	9802999	9806095		10.57
WBGene00018405	F44A2.5	F44A2.5	V	9297604	9302128		10.54
WBGene00001919	his-45	B0035.10	IV	11326527	11327061	N H3 histone.	10.48
WBGene00011480	T05E11.3	T05E11.3	IV	11119312	11124819	T05E11.3 encodes the C. elegans ortholog of the Hsp90 family member and endoplasmic reticulum (ER) chaperone GRP94/GP96; loss of T05E11.3 activity via RNAi results in slow growth, larval arrest, uncoordinated locomotion, and weak endocytosis defects; in addition, loss of T05E11.3 expression results in an increase in hsp-4 expression, revealing compensatory regulation amongst ER chaperones; a T05E…	10.31
WBGene00002025	hsp-60	Y22D7AL.5	III	1619730	1625790	Mitochondrial-specific chaperone that is a member of the GroE/Hsp10/60 superfamily of molecular chaperones; hsp-60 is believed to be involved in the mitochondrial unfolded protein response, as hsp-60 expression, normally broadly detected during development, is greatly increased in response to treatments that disrupt mitochondrial protein handling; loss of hsp-60 activity via RNAi results in sever…	10.31
WBGene00007261	C02C6.3	C02C6.3	X	15546628	15552155		10.25
WBGene00009097	fipr-2	F23H12.9	V	12363730	12369514		10.25
WBGene00007824	C30H6.7	C30H6.7	IV	17380587	17382181		10.21
	atf-5	T04C10.4	X	14809079	14810770		10.17
WBGene00016630	C44B7.10	C44B7.10	II	6888480	6890355		10.13
WBGene00004357	rho-1	Y51H4A.3	IV	16482756	16488980	Rho GTPase; rho-1 activity is required for regulation of a number of actin filament-based processes including embryonic polarity, cell migration, cell shape changes, muscle contraction, and neurite outgrowth; in addition, RHO-1 is required for both DGK-1- and UNC-13-dependent and independent regulation of synaptic signaling at neuromuscular junctions; as RHO-1 binds DGK-1 in vitro, its regulation…	10.12
WBGene00004421	rpl-10	F10B5.1	II	8143792	8144603	Large ribosomal subunit L10 protein required in mass RNAi assays for embryonic viability, fertility, normally rapid growth, and normal body coloration; the rpl-10 transcription unit has a nonsense transcript that is up-regulated in vivo by smg[-] mutations, indicating that natural substrate for SMG-mediated nonsense suppresssion; several other natural mRNA substrates of SMG suppression (e.g., rpl…	10.09
WBGene00001747	gsp-1	F29F11.6	V	10682395	10686480		10.06
WBGene00011977	T24B8.3	T24B8.3	II	9059308	9061059		10.04
WBGene00002191	kin-3	B0205.7	I	10734010	10736598	N ortholog of the catalytic subunit of casein kinase II alpha, which in Drosophila and mammals is required for normal circadian rhythms, and which directly phosphorylates the Drosophila PERIOD protein (which itself regulates circadian rhythms); by analogy, KIN-3 might be expected to help regulate heterochronic functions dependent on such proteins as LIN-42.	10.03
WBGene00006910	vha-1	R10E11.8	III	9781141	9781962	N ortholog of subunit c of the membrane-bound (V0) domain of vacuolar proton-translocating ATPase (V-ATPase); VHA-1 is a predicted V-ATPase transmembrane rotor component; VHA-1 and VHA-2/3 comprise a closely related family of subunit c co-orthologs, predicted to carry protons from the cytosol to a-subunits (VHA-5, VHA-6, VHA-7, or UNC-32) for transmembrane export; VHA-1, like VHA-12 and VHA-17, a…	10.02
WBGene00000781	cpr-1	C52E4.1	V	11975491	11976733	Cysteine protease of the cathepsin B-like cysteine protease family; cpr-1 appears to be required for embryogenesis; cpr-1 is specifically expressed in the gut of all stages except the embryo and around developing embryos in the gonad; expression of cpr-1 is regulated by three promoter GATA motifs.	10.01
WBGene00013311	Y57G11C.15	Y57G11C.15	IV	14822495	14825139		10
WBGene00004984	spn-4	ZC404.8	V	6783168	6784905	Protein containing an RNP-type RNA-binding domain; SPN-4 is required for rotation, but not polarization, of the mitotic spindle in the P1 blastomere of the two-cell stage embryo; SPN-4 is also required for mesectoderm and mesendoderm formation in conjunction with proper localization of maternal cell-fate determinants such as SKN-1; in addition, SPN-4 binds the glp-1 3" UTR and is necessary for gl…	10
WBGene00001005	dlc-1	T26A5.9	III	6462848	6463721	Dynein light chain 1, required for viability, that inhibits DHC-1 in vivo; DLC-1 is 92-95% identical to its orthologs human DYNLL1 (OMIM:601562) and DYNLL2 (OMIM:608942); DLC-1 is paralogous to DLC-2/-6; DLC-1 is expressed in adult body wall muscle, and in larval and adult pharynx, posterior intestine, and nervous system (e.g., ventral nerve cord, head neurons, and tail neurons); dlc-1 is probabl…	9.92
WBGene00015514	C06A8.3	C06A8.3	II	7785111	7794249		9.86
WBGene00004736	sca-1	K11D9.2	III	10811647	10816727	The sca-1 gene encodes a sarco-endoplasmic reticulum Ca[2+] ATPase homolog that is required for development and muscle function; lso a ortholog of human ATP2A1 (OMIM:108730), which when mutated leads to Darier-White disease (OMIM:124200).	9.83
WBGene00000473	cey-2	F46F11.2	I	5619569	5620671	Cold-shock/Y-box domain-containing protein; by homology, CEY-2 is predicted to function as either an RNA-binding protein involved in translation or RNA processing, or a DNA-binding protein involved in transcriptional regulation; cey-2 mRNA is expressed maternally in the early embryo, in a pattern characteristic of class II maternal RNAs, which are initially detected throughout the embryo but rest…	9.8
WBGene00022276	nlp-40	Y74C9A.2	I	11494	16831		9.74
WBGene00015746	C13F10.7	C13F10.7	V	7221460	7223261		9.73
WBGene00010828	M02B1.3	M02B1.3	IV	12836476	12840643		9.73
	apl-1	C42D8.8	X	5112392	5116839		9.7
WBGene00004274	rab-11.1	F53G12.1	I	108681	110057	Small GTPase homologous to the Rab GTPases that function in endocytosis, membrane fusion, and vesicular trafficking events; RAB-11.1 activity is required for completion of the final stages of cytokinesis during early embryogenesis and for efficient uptake of yolk proteins during oocyte development; RAB-11.1 is also required for normal peripheral localization of nuclei in the synctial germ cell in…	9.7
WBGene00008530	F02E9.5	F02E9.5	I	8416824	8426077		9.69
WBGene00016788	C49G7.10	C49G7.10	V	4040393	4041989		9.65
WBGene00011737	T12G3.1	T12G3.1	IV	12034222	12037022		9.64
WBGene00004434	rpl-22	C27A2.2	II	5055598	5056206	Large ribosomal subunit L22 protein; by homology, RPL-22 is predicted to function in protein biosynthesis; in C. elegans, RPL-22 activity is broadly required for embryonic and germline development, as well as normal body coloration, morphology, and postembryonic growth rates.	9.62
WBGene00022782	ZK622.4	ZK622.4	II	5292667	5293277		9.6
WBGene00017513	F16F9.1	F16F9.1	X	8447213	8455580		9.54
WBGene00004440	rpl-26	F28C6.7	II	8602715	8603512	Large ribosomal subunit L26 protein; by homology, RPL-26 is predicted to function in protein biosynthesis; in C. elegans, RPL-26 activity is required for embryonic and germline development and normal rates of postembryonic growth.	9.54
WBGene00006808	unc-76	C01G10.11	V	15071731	15080130	Predicted coiled-coil protein that belongs to the FEZ (fasciculation and elongation protein; zygin/zeta-1) family of proteins; UNC-76 activity is required for normal axonal outgrowth and fasciculation and hence, normal locomotion; UNC-76 expression begins during embryogenesis and is present in all axons throughout development; UNC-76 localizes to both axons and cell bodies.	9.51
WBGene00017925	F29B9.11	F29B9.11	IV	4659544	4660194		9.51
WBGene00008446	E01G4.3	E01G4.3	II	13460898	13461978		9.5
WBGene00009082	F23B12.5	F23B12.5	V	14441081	14447268	F23B12.5 is orthologous to the human gene DIHYDROLIPOAMIDE DEHYDROGENASE (DLD; OMIM:109720), which when mutated leads to lactic acidosis due to lipoamide dehydrogenase deficiency; F23B12.5 protein is predicted to be mitochondrial.	9.5
WBGene00019322	K02F2.2	K02F2.2	I	6836388	6838139	K02F2.2 encodes the C. elegans S-adenosylhomocysteine hydrolase (SAHH) ortholog; by homology, the product of K02F2.2 is predicted to catalyze the hydrolysis of S-adenosyl-L-homocysteine to adenosine and L-homocysteine; loss of K02F2.2 activity via RNAi results in embryonic and larval lethality, abnormal body morphology, sick animals, and uncoordinated locomotion; Northern blot analyses indicate t…	9.48
WBGene00004201	prx-19	F54F2.8	III	8807387	8809236	Prx-19 is orthologous to the human gene PEROXISOMAL FARNESYLATED PROTEIN (PXF; OMIM:600279), which when mutated leads to peroxisome biogenesis (Zellweger) syndrome of complementation group J.	9.47
WBGene00016739	C48A7.2	C48A7.2	IV	7393204	7397542		9.44
WBGene00007232	C01G10.5	C01G10.5	V	15089077	15089475		9.42
WBGene00019064	myo-5	F58G4.1	V	8109030	8118047		9.34
WBGene00003423	msi-1	R10E9.1	III	3964632	3976374		9.33
WBGene00018117	F36H12.1	F36H12.1	IV	5290835	5293678		9.31
WBGene00004489	rps-20	Y105E8A.16	I	14468307	14469341	Small ribosomal subunit S20 protein.	9.3
WBGene00001459	flp-16	F15D4.8	II	13235213	13237260	Predicted FMRFamide-like peptide neurotransmitter that inhibits action potentials in the pharyngeal muscle when applied to the pharynx of dissected worms.	9.27
WBGene00020930	hlh-30	W02C12.3	IV	4014771	4028123	W02C12.3 is orthologous to the human gene TRANSCRIPTION FACTOR BINDING TO IGHM ENHANCER 3 (TFE3; OMIM:314310), which when mutated leads to disease	9.27
WBGene00004392	rnr-2	C03C10.3	III	4093278	4094898	Rnr-2 encodes the small subunit of ribonucleotide reductase; by homology, RNR-2 is predicted to function in deoxyribonucleotide biosynthesis; in C. elegans n essential gene whose activity is required for reproduction and embryonic development.	9.2
WBGene00021420	trap-3	Y38F2AR.2	IV	2389440	2390384		9.19
WBGene00009394	clec-63	F35C5.6	II	12895544	12897371		9.18
	dnj-13	F54D5.8	II	11538818	11551996		9.17
WBGene00002074	ima-3	F32E10.4	IV	7556651	7561650	Ima-3 encodes one of three C. elegans importin alpha nuclear transport factors and the importin alpha that is most similar to the alpha3-subtype; ima-3 activity is required throughout development: during oogenesis, ima-3 is essential for progression past pachytene of meiotic prophase I and for proper organization of the nuclear pore complex (NPC) as well as association of P granules with the NPC;…	9.12
WBGene00011681	T10B10.4	T10B10.4	X	15190042	15192987		9.11
WBGene00004442	rpl-28	R11D1.8	V	12727571	12728093	Large ribosomal subunit L28 protein.	9.08
WBGene00017964	F31F7.1	F31F7.1	V	6276422	6278141		9.06
WBGene00016977	C56G2.1	C56G2.1	III	6353328	6367764		9.03
WBGene00019606	clec-88	K10B2.3	II	6365688	6366790	Clec-88 encodes, by alternative splicing, two isoforms of a putatively secreted C-type lectin paralogous to CLEC-87, C25B8.4, F26D10.12, and ZK858.3; CLEC-88 has a single chondroitin attachment site verified by mass spectrometry; CLEC-88 has no obvious function in mass RNAi assays.	9.02
WBGene00004492	rps-23	F28D1.7	IV	12390231	12391364	Small ribosomal subunit S23 protein; by homology, RPS-23 is predicted to function in protein biosynthesis; in C. elegans, RPS-23 activity is required for germline development, vulval morphogenesis, and the overall health of the animal.	9
	rpl-24.2	C03D6.8	I	9665244	9670705		8.93
WBGene00004480	rps-11	F40F11.1	IV	11602603	11603255	Small ribosomal subunit S11 protein; by homology, RPS-11 is predicted to function in protein biosynthesis; in C. elegans, RPS-11 activity is required for embryonic and germline development, as well as the overall health of the animal; loss of rps-11 activity in adult animals extends lifespan.	8.93
WBGene00013709	csnk-1	Y106G6E.6	I	10227215	10231205		8.88
	pqn-94	ZC15.8	V	20274045	20275251		8.88
WBGene00003048	lit-1	W06F12.1	III	13701872	13724281	Serine threonine protein kinase homolog related to the Drosophila protein Nemo that is required for embryonic viability, plays a central role in controlling the asymmetry of cell divisions during embryogenesis, and affects EMS, MS, and C lineages; acts downstream of mom-2 with respect to polarity defects and mediates larval cell fate decisions that involve POP-1, and is expressed in most embryoni…	8.85
WBGene00008205	sams-1	C49F5.1	X	11965884	11969707	N S-adenosyl methionine synthetase; by homology, SAMS-1 is predicted to function as a methyl-group donor in many biochemical reactions; sams-1 expression levels are negatively regulated by dietary restriction (as seen in eat-2 mutant animals), suggesting that increased lifespan due to dietary restriction is due, in part, to reducing the activity of key metabolic enzymes; loss of sams-1 via RNAi c…	8.84
WBGene00015274	C01B7.1	C01B7.1	V	8786526	8795543		8.81
WBGene00010117	F55F3.3	F55F3.3	X	13765277	13770485		8.78
WBGene00021088	W08E12.7	W08E12.7	IV	3295130	3297023		8.78
WBGene00010059	F54E4.3	F54E4.3	X	14632013	14636328		8.75
WBGene00006918	vha-9	ZK970.4	II	10302949	10303636	N ortholog of subunit F of the cytoplasmic (V1) domain of vacuolar proton-translocating ATPase (V-ATPase); VHA-9 is a predicted cytosolic rotor (stalk) component.	8.75
WBGene00017385	F11G11.5	F11G11.5	II	4857910	4859130		8.73
WBGene00006434	prdx-2	F09E5.15	II	5378040	5379605	Prdx-2 encodes one of two C. elegans typical 2-Cys peroxiredoxins, peroxidase enzymes that reduce hydrogen peroxide and contribute to the oxidative-stress response of multicellular organisms; loss of prdx-2 activity results in increased sensitivity to sublethal doses of hydrogen peroxide and increased resistance to heavy metals, likely via increased expression of Phase II detoxification enzymes s…	8.72
WBGene00012739	Y40B1B.7	Y40B1B.7	I	13426471	13428461		8.69
WBGene00006754	unc-15	F07A5.7	I	7376618	7383194	The unc-15 gene encodes a paramyosin ortholog; UNC-15 protein physically interacts with MHC A, one isoform of myosin heavy chain (MHC) in striated muscle; UNC-15 accumulation is decreased in the absence of UNC-54 (myosin B), implying that degradation of UNC-15 is inhibited by its binding myosin B; conversely, myosin B (but not MYO-3/myosin A) fails to accumulate in unc-15 mutants.	8.68
WBGene00004046	plp-1	F45E4.2	IV	7633336	7634641	Protein containing three PUR repeats that are predicted to bind DNA/RNA and has similarity to the mammalian transcription factor pur alpha; plp-1 is required for embryonic development, development of the pharynx, and affects formation of the intestine; interacts with a Lef-1 site within the end-1 promoter and binding is regulated by phosphorylation.	8.66
WBGene00020251	T05C1.4	T05C1.4	II	4491134	4505135	T05C1.4 encodes, by alternative splicing, two members of the CAMTA family of calmodulin-binding transcriptional activators that are required for embryonic development; CAMTA proteins are conserved in animals and plants but absent from unicellular eukaryotes, and may thus represent a transcriptional activator specific to multicellular organisms; the common organization of CAMTA proteins is to have…	8.66
WBGene00022749	ZK484.3	ZK484.3	I	6068527	6070126		8.66
WBGene00006796	unc-62	T28F12.2	V	4497448	4511429	Meis-class homeodomain protein required for posterior embryonic morphogenesis, male tail morphogenesis, commissure formation by VD and DD motor neurons, vulval morphogenesis, and normal locomotion; UNC-62 is orthologous to Drosophila HOMOTHORAX; both maternal-effect unc-62 alleles and the zygotic lethal unc-62(s472) allele phenotypically resemble mutations of the caudal ortholog pal-1; RNAi of th…	8.62
WBGene00010896	M28.5	M28.5	II	10657937	10658550		8.6
WBGene00001329	epn-1	T04C10.2	X	14815721	14818428		8.57
WBGene00002179	jph-1	T22C1.7	I	7946176	7951587	Junctophilin, a protein that belongs to a transmembrane family of proteins implicated in the formation of the junctional membrane complex that forms between the plasma membrane and the endoplasmic reticulum in excitable cells; this complex facilitates cross-talk between the cell surface and intracellular ionic channels; RNA interference of jph-1 results in a locomotion defect suggesting impaired …	8.54
WBGene00003511	mxl-3	F46G10.6	X	13349571	13350726		8.52
WBGene00004496	rps-27	F56E10.4	V	103384	104070	Small ribosomal subunit S27 protein.	8.52
WBGene00012553	cco-2	Y37D8A.14	III	12905368	12906491		8.5
WBGene00017834	F26F12.3	F26F12.3	V	5838951	5845704		8.49
WBGene00020246	clic-1	T05B11.3	V	7733602	7734892		8.48
WBGene00001684	gpd-2	K10B3.8	X	3113425	3116588	Gpd-2 encodes one of four C. elegans glyceraldehyde-3-phosphate dehydrogenases (GAPDHs); by homology, GPD-2 is predicted to reversibly catalyze the oxidation and phosphorylation of glyceraldehyde-3-phosphate to 1,3-diphosphoglycerate during glycolysis; in C. elegans, GPD-2 and GPD-3 constitute the major GAPDH isoenzymes and are expressed at highest levels during postembryonic development, primari…	8.41
WBGene00003990	pfn-2	F35C8.6	X	5353069	5354111		8.4
WBGene00013025	vha-13	Y49A3A.2	V	14350852	14355699	N ortholog of subunit A of the cytoplasmic (V1) domain of vacuolar proton-translocating ATPase (V-ATPase); VHA-13 is predicted to hydrolyse ATP as part of a cytosolic VHA-12/VHA-13 heterohexamer, whose activity drives the V-ATPase rotor; VHA-13 levels are lowered in mutants with either abnormally low or abnormally high calcineurin levels, and elevated in mutants lacking both calcineurin and calre…	8.39
WBGene00020229	T05A8.3	T05A8.3	II	2714640	2717435		8.36
WBGene00021035	W05F2.3	W05F2.3	I	3367650	3368553		8.35
WBGene00002010	hsp-6	C37H5.8	V	4824082	4826746	Mitochondrial-specific chaperone that is a member of the DnaK/Hsp70 superfamily of molecular chaperones; hsp-6 is believed to be involved in the mitochondrial unfolded protein response, as hsp-6 expression, normally broadly detected from the L1 larval through adult stages of development, is greatly increased in response to treatments that disrupt mitochondrial protein handling; loss of hsp-6 acti…	8.34
WBGene00020894	T28D9.1	T28D9.1	II	6492350	6498581		8.31
WBGene00004245	puf-9	W06B11.2	X	5841551	5845930	The puf-9 gene encodes a predicted RNA binding protein orthologous to Drosophila PUMILIO and human PUMILIO 2 (OMIM:607205); PUF-9 is required for normal locomotion and fluid balance, and is expressed primarily in somatic tissues; PUF-9 contains a glutamine/asparagine-rich domain.	8.29
WBGene00006791	unc-57	T04D1.3	I	4675135	4679391	N ortholog of endophilin A that is required for synaptic vesicle endocytosis; UNC-57 is expressed in all neurons, at synapses and neuromuscular junctions, and (weakly) in the spermetheca; like other endophilins, UNC-57 has a large BAR domain, an N-terminal coiled-coil domain within the BAR domain, and a C-terminal SH3 domain; UNC-57 protein is necessary for proper localization of UNC-26 (synaptoj…	8.26
WBGene00004486	rps-17	T08B2.10	I	6220091	6220768	Small ribosomal subunit S17 protein.	8.26
WBGene00013307	Y57G11C.9	Y57G11C.9	IV	14787128	14792848		8.23
WBGene00000024	abu-1	AC3.3	V	10380310	10381795	Transmembrane protein with a predicted signal sequence, a glutamine/asparagine-rich domain and multiple cysteine-rich repeats (DUF139); abu-1 expression is induced by blockage of the unfolded-protein response in the endoplasmic reticulum, and ABU-1 may help protect the organism from damage by improperly folded nascent protein.	8.21
WBGene00016635	C44B11.6	C44B11.6	III	3152725	3153450		8.19
WBGene00011406	tag-243	T04A8.4	III	4686076	4687160		8.17
WBGene00004364	ric-4	Y22F5A.3	V	10261098	10270285	N ortholog of vertebrate SNAP-25 and S. cerevisiae Sec9p; SNAP-25 is associated with synaptosomes, required for axonal growth in vivo, and targeted by botulinum neurotoxins; UNC-86 and MEC-3 are required for ric-4 expression, and act on a regulatory element (I2h) in ric-4 conserved between the first introns of C. elegans and C. briggsae ric-4 genes; other conserved motifs in the promoter region (…	8.17
WBGene00007227	C01G6.5	C01G6.5	II	9274890	9280020		8.16
WBGene00009476	F36F2.2	F36F2.2	I	9016788	9017986		8.15
WBGene00020274	T05H4.11	T05H4.11	V	6424234	6425935		8.1
WBGene00007969	C36A4.9	C36A4.9	III	3864014	3867077		8.09
WBGene00001303	emo-1	F32D8.6	V	10896631	10897121	N ortholog of S. cerevisiae Sec61p gamma subunit, which is required for translocation of secreted and membrane proteins into the endoplasmic reticulum; EMO-1 is required for oogenesis and ovulation.	8.09
WBGene00021050	W05H9.3	W05H9.3	X	6252234	6253739		8.09
WBGene00012602	Y38E10A.24	Y38E10A.24	II	12678943	12679310		8.09
WBGene00009888	F49E2.5	F49E2.5	X	9543604	9560732		8.08
WBGene00003372	mlc-4	C56G7.1	III	3389907	3393780	Mlc-4 encodes, along with mlc-1 and mlc-2, one of three C. elegans regulatory myosin light chains; mlc-4 appears to encode the sole C. elegans regulatory light chain for nonmuscle myosin and during development, mlc-4 activity is required maternally for cytokinesis in meiosis and mitosis and for establishment of some aspects of anterior-posterior polarity in the early embryo; further, RNA interfer…	8.06
WBGene00006923	vhp-1	F08B1.1	II	5322979	5340791	MAP kinase phosphatase (MKP); VHP-1 activity is required for regulation of the KGB-1/JNK-like MAPK-mediated stress response pathway.	8.06
WBGene00010727	K09G1.1	K09G1.1	V	9584252	9590496		8.06
WBGene00000293	cap-2	M106.5	II	10869110	10872533	The beta subunit of actin capping protein that regulates actin cytoskeleton assembly and establishment of initial asymmetry in the embryo; it is expressed in the cytoplasm of all cells in the embryo.	8.03
WBGene00019007	F57B10.14	F57B10.14	I	6552833	6553382		8.02
	rcn-1	F54E7.7	III	5682296	5684049		8.01
WBGene00022092	Y69A2AR.21	Y69A2AR.21	IV	2494526	2495172		7.97
WBGene00020314	T07E3.3	T07E3.3	III	6903831	6904971		7.95
WBGene00008973	F20D1.1	F20D1.1	X	14968819	14970193		7.94
WBGene00019061	F58F12.1	F58F12.1	II	6383593	6384641	F58F12.1 encodes the delta subunit of the soluble, catalytic F1 portion of ATP synthase (mitochondrial respiratory chain [MRC] complex V); RNAi experiments indicate that F58F12.1 activity is essential for embryonic and larval development, as well as for reproduction and normal rates of growth and development.	7.94
WBGene00019402	K04G7.11	K04G7.11	III	7158843	7162044		7.94
WBGene00022257	puf-11	Y73B6BL.38	IV	6421587	6423481		7.9
WBGene00003559	ncl-1	ZK112.2	III	7731314	7737999	Cytoplasmic B-box zinc finger protein that negatively regulates rRNA and 5S RNA transcription, nucleolus size, and body size; NCL-1 is orthologous to Drosophila BRAIN TUMOR (BRAT), and ncl-1 mutants can be rescued by brat transgenes; NCL-1 is required for the normally small size of neuronal, muscle, and hypodermal nucleoli, and is already active in 4-cell embryos; NCL-1 may be a repressor of RNA …	7.9
WBGene00004436	rpl-24.1	D1007.12	I	4585113	4586178	Large ribosomal subunit L24 protein.	7.88
WBGene00011531	T06D10.1	T06D10.1	I	9065078	9075069		7.86
WBGene00018803	fbxa-24	F54D10.2	II	3816508	3818231		7.85
WBGene00003964	pdi-3	H06O01.1	I	7015906	7020799	Protein disulfide isomerase (PDI) required for normal cuticle collagen deposition and, subliminally, for maintenance of normal body shape; PDI-3 has both PDI and calcium-dependent transglutaminase activity in vitro, crosslinking proteins through a gamma-glutamyl epsilon-lysine dual residue; PDI-3 is homologous to the human PDI ERp60, as well as a homolog in the dog heartworm Dirofilaria immitis t…	7.85
WBGene00008628	ttr-21	F09F3.6	V	13853809	13854384		7.84
WBGene00006780	unc-44	B0350.2	IV	5966639	6004843	The unc-44 gene encodes an ankyrin-like protein required for proper sex myoblast and axonal guidance during development.	7.81
WBGene00012344	tag-210	W08E3.3	I	13340320	13343923		7.8
WBGene00022562	ZC204.12	ZC204.12	II	1656265	1657305		7.79
WBGene00003756	nlp-18	F33A8.2	II	11027888	11030327	Nlp-18 encodes four predicted neuropeptide-like proteins; in C. elegans, nlp-18 is part of the FAFA neuropeptide family that also contains nlp-20; nlp-18 is expressed in a variety of neurons, including ASI, NSM, four head neurons, two tail neurons, and two anterior pharyngeal neurons; nlp-18 expression is also detected in the spermatheca, the rectal gland, and the intestine; as loss of nlp-18 act…	7.78
WBGene00019848	R03G5.7	R03G5.7	X	7805624	7806752		7.77
WBGene00017490	F15E11.1	F15E11.1	V	2329380	2329954	F15E11.1, along with F15E11.14, encodes a 17.4 kDa protein (CE16999) with unknown function that is seven-fold more abundant in glp-1 mutant hermaphrodites (which lack a germline) than in normal hermaphrodites; in addition, the protein products of F15E11.1/F15E11.14 are more abundant in daf-2 mutant vs. wild-type adults during a temperature shift from 15 to 25 degrees C; F15E11.1(RNAi) animals hav…	7.75
WBGene00018395	F43E2.7	F43E2.7	II	7372548	7374110		7.74
WBGene00001000	dim-1	C18A11.7	X	8050419	8058162	Dim-1 encodes novel proteins containing three immunoglobulin-like repeats in the carboxy terminus; dim-1 was originally identified in screens for mutations that suppress locomotion defects caused by aberrant muscle assembly in animals carrying a missense mutation in unc-112, which encodes a pleckstrin homology domain-containing protein required for the early stages of muscle assembly; loss-of-fun…	7.71
WBGene00000183	arf-3	F57H12.1	IV	7982508	7987166	Member of the ADP-ribosylation factor related protein family; likely expressed in touch receptors and regulated by MEC-3.	7.7
WBGene00001648	goa-1	C26C6.2	I	7522111	7526710	N ortholog of the heterotrimeric G protein alpha subunit Go (Go/Gi class) that affects normal locomotion, egg-laying, and male mating; it genetically interacts with the egl-30 pathway, and is expressed in all neurons and sex-specific muscles.	7.69
WBGene00007907	C34B4.2	C34B4.2	V	13086174	13092492		7.69
WBGene00011528	T06D8.7	T06D8.7	II	11236539	11237240		7.64
WBGene00020114	pde-4	R153.1	II	7627182	7651165	CAMP phosphodiesterase orthologous to Drosophila dunce and the mammalian PDE4 family of phosphodiesterases; genetic analysis indicates that pde-4 activity is required for negative regulation of cAMP pools in the synaptic signaling network that controls locomotory rates and for regulation of sleep-like behavior (lethargus) during larval development; antibody staining of adult animals detects PDE-4…	7.62
WBGene00001393	fat-1	Y67H2A.8	IV	13315609	13318752	N omega-3 fatty acyl desaturase that acts on substrates of 16-20 carbons with a preference for omega-6 fatty acids; FAT-1 dehydrogenates its substrates 3 carbons from the methyl terminus; FAT-1 is required in vivo for n3 polyunsaturated fatty acid (PUFA) synthesis; the fatty acids of fat-1(wa9) mutants consist of 20% arachidonic acid (20:4n6), instead of the 20% eicosapentaenoic acid (20:5n3) see…	7.58
WBGene00022170	Y71H2AM.5	Y71H2AM.5	III	2786106	2788018		7.58
WBGene00020950	W02F12.5	W02F12.5	V	6707041	6709086		7.57
WBGene00004014	phb-1	Y37E3.9	I	2071353	2072551	Phb-1 encodes one of two subunits of the mitochondrial prohibitin complex; loss of phb-1 activity via RNAi indicates that phb-1 function is required for mitochondrial biogenesis and maintenance and for embryonic, germline, and somatic gonad development.	7.55
WBGene00044570	T22B7.8	T22B7.8	X	5637846	5638035		7.54
WBGene00016677	C45G9.6	C45G9.6	III	5030892	5040365		7.53
WBGene00010012	F53H10.2	F53H10.2	V	10852493	10865768		7.51
WBGene00001172	egl-3	C51E3.7	V	10169166	10173725	The egl-3 gene encodes a homolog of a mammalian proprotein convertase that participates in peptide secretion.	7.49
WBGene00011289	R102.2	R102.2	IV	10687564	10688108		7.49
WBGene00003230	mex-5	W02A2.7	IV	13353690	13356072	Novel protein that contains two CCCH zinc finger motifs; maternally provided MEX-5, which functions partly redundantly with the highly similar CCCH finger protein MEX-6, is essential for transducing polarity cues and establishing soma/germline asymmetry in the early embryo; in regulating soma/germline asymmetry, MEX-5 interacts with, and activates, the SOCS-box protein ZIF-1, which functions as p…	7.49
WBGene00012005	T24H10.7	T24H10.7	II	9113137	9132129		7.48
WBGene00004419	rpl-7A	Y24D9A.4	IV	4386622	4390624	Large ribosomal subunit L7a protein required in mass RNAi assays for fertility, vulval development, and general health; the rpl-7A transcription unit has one nonsense transcript that is up-regulated in vivo by smg[-] mutations, indicating that natural substrate for SMG-mediated nonsense suppresssion; several other natural mRNA substrates of SMG suppression (e.g., rpl-3, rpl-10, rpl-12) have prote…	7.48
WBGene00017317	F09G2.9	F09G2.9	V	7193748	7196119		7.47
WBGene00004426	rpl-14	C04F12.4	I	9689174	9690074	Large ribosomal subunit L14 protein.	7.44
WBGene00001309	emr-1	M01D7.6	I	1842443	1843228	Emr-1 gene encodes a homolog of the human integral nuclear membrane protein emerin (EMD, OMIM:300384, mutated in X-linked Emery-Dreifuss muscular dystrophy); EMR-1 belongs to a family of proteins sharing the LEM-domain that are generally conserved in metazoa; EMR-1 protein is found in the nuclear envelopes of all cell types except sperm, in embryos, larvae, and adults; EMR-1 binds the lamin LMN-1…	7.42
WBGene00020896	T28D9.4	T28D9.4	II	6474353	6481994		7.42
WBGene00004429	rpl-17	Y48G8AL.8	I	1156578	1157464	Large ribosomal subunit L17 protein; by homology, RPL-17 is predicted to function in protein biosynthesis; in C. elegans, RPL-17 activity is required for embryonic and germline development, as well as normal postembryonic growth rates.	7.42
WBGene00016961	vps-32.1	C56C10.3	II	6589238	6592300		7.35
WBGene00010262	F58E10.7	F58E10.7	V	13987143	14006057		7.35
WBGene00000064	act-2	T04C12.5	V	11076719	11078131	N invertebrate actin that may function specifically in the pharynx.	7.34
WBGene00006823	unc-94	C06A5.7	I	5992671	6001101	Unc-94 was identified in screens for mutations that disrupt the structure of body-wall muscle; unc-94 mutations result in uncoordinated animals due to disorganized thin filaments that interdigitate with thick filaments and clump, perhaps with some intermediate-type filaments, at the ends of muscle cells; the molecular identity of unc-94 is not yet known.	7.32
WBGene00000105	alg-1	F48F7.1	X	13951183	13956178	A homolog of rde-1 that is involved in RNA interference and affects developmental timing along with alg-2 and dcr-1 by regulating expression of the lin-4 and let-7 small temporal RNAs.	7.31
WBGene00020700	T22F3.11	T22F3.11	V	3612159	3614538		7.31
WBGene00007856	C31H5.5	C31H5.5	I	9048402	9049324		7.29
WBGene00077656	F11D11.17	F11D11.17	V	18764201	18764446		7.28
WBGene00001994	hpk-1	F20B6.8	X	4210558	4217266	Predicted dual-specificity protein kinase with distant homology to the vertebrate protein kinase DYRK1A and the Drosophila homolog mini-brain; increased expression of DYRK1A is implicated in the neuropathology of trisomy 21/Down syndrome; RNA interference of hpk-1 does not result in any detectable phenotype; the HPK-1::GFP fusion protein is localized to the nucleus and is expressed in cleavage st…	7.26
WBGene00011428	T04C12.3	T04C12.3	V	11064932	11065611		7.26
WBGene00000784	cpr-4	F44C4.3	V	6614656	6615828	Cathepsin B-like cysteine protease expressed at all life stages.	7.21
WBGene00020636	T20H4.5	T20H4.5	III	7232854	7234131	T20H4.5 gene encodes a 23 kDa subunit of mitochondrial complex I that is required for oxidative phosphorylation and for resistance to volatile anesthetics; T20H4.5 is orthologous to human NDUFS8 (OMIM:602141, mutated in Leigh syndrome).	7.18
WBGene00002190	kin-2	R07E4.6	X	5970624	5977814	Predicted regulatory subunit of a cAMP-dependent protein kinase that may act downstream of, or in parallel to, ric-8.	7.17
WBGene00006321	sup-12	T22B2.4	X	3904570	3907651	N RNA-binding protein that contains a conserved RNA recognition motif (RRM); during development, SUP-12 functions to regulate muscle-specific splicing of alternative unc-60 and egl-15 pre-mRNAs; in vitro, SUP-12 can bind unc-60 and egl-15 pre-mRNAs; a sup-12::gfp promoter fusion is expressed in body wall muscle and in the pharynx; in body wall muscle, a SUP-12::GFP localizes to nuclei in a speckl…	7.14
WBGene00001749	gst-1	R107.7	III	9059237	9060094	Putative glutathione S-transferase of the pi class; GST-1 is required for sperm to normally migrate towards a PUFA-based signal exuded by oocytes; gst-1(RNAi) hermaphrodites are infertile, both through aberrant loss of their own sperm and through failure of males to effectively inseminate them.	7.12
WBGene00003915	pan-1	M88.6	III	4562704	4566240	Novel predicted transmembrane protein with extracellular leucine-rich repeats; loss of PAN-1 activity via RNAi results in molting defects and arrested L2-sized larvae, indicating that PAN-1 is required for completion of the larval molts; pan-1 expression is enriched in the germline and upregulated in animals mutant for unc-95, which encodes a LIM domain-containing protein that localizes to muscle…	7.1
WBGene00011232	R11A5.4	R11A5.4	I	7866125	7875554		7.1
WBGene00022075	Y69A2AR.3	Y69A2AR.3	IV	2641304	2642113		7.1
WBGene00014250	ZK1307.9	ZK1307.9	II	9649412	9650814		7.09
WBGene00000192	arl-8	Y57G11C.13	IV	14798100	14799190		7.08
WBGene00017563	F18C5.10	F18C5.10	II	6559219	6561409		7.07
WBGene00015007	B0041.2	B0041.2	I	4655347	4660143	B0041.2 encodes, by alternative splicing, three isoforms of an unfamiliar protein paralogous to AIN-1, and homologous to Brugia malayi 14748.m00068, 14052.m00191, and 14963.m01790; B0041.2 protein binds GEI-4 and GEI-16 in yeast two-hybrid experiments; B0041.2 and its nematode homologs have weak similarity to human TNRC6A (GW182; OMIM:610739) and Drosophila GAWKY; B0041.2 has no obvious function …	7.04
	pqn-95	ZK1067.7	II	9223189	9227156		7.04
WBGene00001891	his-17	K06C4.5	V	8897500	8897968	N H3 histone; his-17 is contained within the histone gene cluster HIS4.	7.01
[truncated: 2,561 more rows]

## Sheet: myo-3 - All Genes
WB Gene ID	Name	Cosmid	Chr	Start	Stop	Description	FPKM
WBGene00014309	F07H5.5	F07H5.5	II	8787696	8789643		718.4
WBGene00045093	Y23H5B.10	Y23H5B.10	I	2514168	2514312		161.35
[truncated: 2,602 more rows]

## Sheet: ges-1 - Unique Genes
WB Gene ID	Name	Cosmid	Chr	Start	Stop	Description	FPKM
[truncated: 4,091 more rows]

## Sheet: myo-2 - Unique Genes
WB Gene ID	Name	Cosmid	Chr	Start	Stop	Description	FPKM
[truncated: 310 more rows]

[truncated: 6 more sheets: myo-3 - Unique Genes, ges-1 -Unique  Isoforms, myo-2 - Unique Isoforms, myo-3 - Unique Isoforms, control1, control2]
