# Supplementary material for: Comparative RNA-Seq analysis reveals pervasive tissue-specific alternative polyadenylation in Caenorhabditis elegans intestine and muscles
Source: BMC Biol. 2015 Jan 20;13:4. doi: 10.1186/s12915-015-0116-6 (PMC4343181; doi:10.1186/s12915-015-0116-6)
Supplement: Additional file 3: Table S4. — Transcription factors expressed exclusively in each tissue profiled in this study. [file 12915_2015_116_MOESM3_ESM.xlsx]

## Sheet: Intestine_unique
rank	cosmid	gene	human hortolog	description
1	Y46H3D.5	nhr-110
2	F33D4.1	nhr-8
3	T27F2.4	T27F2.4	N/A
4	C34D1.5	zip-5
5	C37E2.5	ceh-37
6	W07G1.3	zip-3						Table S4: Transcription factors expressed exclusively in each tissue profiled in this study. Worm transcription factors and their human orthologs were extracted as from Reece-Hoyes et al. 2005 and Haerty et al. 2008
7	Y75B8A.29	Y75B8A.29	CENPE	Centromeric protein E (CENP-E protein)
8	C30G4.7	C30G4.7	N/A	TSC22 domain family protein 1 (Transforming growth factor beta 1 induced transcript 4 protein) (Regulatory protein TSC-22) (TGFB stimulated clone 22 homolog) (Cerebral protein-2)
9	K08A2.5	nhr-88
10	Y45G5AM.1	nhr-114
11	H12C20.6	nhr-101
12	C07A12.3	nhr-35
13	C18G1.2	elt-7
14	K08H2.8	nhr-32
15	T23H4.2	nhr-69
16	F55B11.4	F55B11.4	SLURP1	Secreted Ly-6/uPAR related protein 1 precursor (SLURP-1) (ARS component B) (ARS(Component B)-81/S) (Anti-neoplastic urinary protein) (ANUP)
17	F44A2.1	tag-153
18	C06G3.1	nhr-105
19	C39B10.6	elt-4
20	F52E4.8	F52E4.8	N/A
21	C01F6.9	C01F6.9	N/A
22	K06B4.11	nhr-53
23	R144.3	R144.3	N/A
24	T12C9.5	nhr-109
25	C33D3.1	elt-2
26	T01G6.7	nhr-55
27	Y47G6A.7	Y47G6A.7	SLC35C2	Solute carrier family 35 member C2 (Ovarian cancer overexpressed gene 1 protein)
28	R12B2.1	sma-4
29	F44C8.4	nhr-103
30	C52B9.2	C52B9.2	ETV2	Ets translocation variant 2 (Ets-related protein 71)
31	F16B4.12	nhr-117
32	C12D5.2	nhr-152
33	Y51H4A.17	sta-1
34	B0261.1	B0261.1	BDP1
35	F44C8.3	nhr-18
36	Y75B8A.1	php-3
37	C13C4.1	nhr-153
38	Y41D4B.8	nhr-92
39	C17D12.1	C17D12.1	N/A	Zinc finger DHHC domain containing protein 7 (Zinc finger protein 370)
40	F29G9.4	fos-1
41	F35E8.12	nhr-108
42	T05B4.2	nhr-57
43	Y75B8A.2	nob-1
44	C45E1.1	nhr-64
45	F59E11.11	nhr-143
46	C33G8.6	nhr-42
47	T09F3.1	T09F3.1	N/A
48	Y53G8AR.9	Y53G8AR.9	N/A
49	F20D12.6	ceh-19
50	F27D4.4	F27D4.4	N/A
51	M02H5.1	nhr-99
52	F58G1.2	F58G1.2	ZNF546
53	R08B4.2	alr-1
54	R07B7.13	nhr-206
55	F14H3.11	nhr-176
56	F44C8.11	nhr-96
57	E02H9.8	nhr-121
58	R13F6.9	sma-3
59	C25A1.11	aha-1
60	F32A5.1	ada-2
61	C13C4.2	nhr-154
62	F25E2.5	daf-3
63	Y67A6A.2	nhr-62
64	ZC376.4	ZC376.4	GSC	Homeobox protein goosecoid
65	Y41D4B.9	nhr-122
66	H01A20.1	nhr-3
67	C12D5.8	nhr-94
68	K06A1.4	nhr-22
69	T01G6.4	nhr-106
70	Y22F5A.1	nhr-232
71	F49E12.6	F49E12.6	N/A
72	F37B4.10	F37B4.10	GALM	Aldose 1-epimerase (EC 5.1.3.3) (Galactose mutarotase) (BLOCK25 protein)
73	K01B6.1	fozi-1
74	F32B6.1	nhr-4
75	T12C9.6	nhr-16
76	Y5F2A.4	Y5F2A.4	ZNF528
77	C25B8.6	nhr-120
78	T27B7.1	nhr-59
79	F48G7.3	nhr-83
80	F16B4.1	nhr-177
81	ZK1290.4	nfi-1
82	C50B6.14	nhr-129
83	W08E12.1	W08E12.1	N/A	cAMP response element binding protein 5 (CRE-BPa)
84	H10E21.3	nhr-80
85	K11D2.4	K11D2.4	ZNF32	Zinc finger protein 32 (Zinc finger protein KOX30) (Fragment)
86	W02D7.6	W02D7.6	ZNF406	Zinc finger protein 406 (Fragment)
87	Y102A5C.18	efl-1
88	K02G10.1	K02G10.1	N/A
89	C12D12.5	C12D12.5	SOX8	Transcription factor SOX-8
90	Y57G11C.25	Y57G11C.25	ZFP36L1	Butyrate response factor 1 (TIS11B protein) (EGF-response factor 1) (ERF-1)
91	Y105C5A.15	Y105C5A.15	N/A
92	F54H5.4	mua-1
93	W04B5.2	W04B5.2	N/A
94	T06C12.7	nhr-84
95	Y53F4B.3	Y53F4B.3	POLE4	DNA polymerase epsilon p12 subunit (DNA polymerase epsilon subunit 4)
96	C02F12.5	C02F12.5	HOXB3	Homeobox protein Hox-B3 (Hox-2G) (Hox-2.7)
97	D1081.8	D1081.8	CDC5L
98	ZK652.6	ZK652.6	KCMF1
99	F53A2.5	dro-1
100	F44C8.6	nhr-56
101	C49C3.5	C49C3.5	SIX1	Homeobox protein SIX1 (Sine oculis homeobox homolog 1)
102	B0336.7	B0336.7	ZNF646	Zinc finger protein 646
103	C32F10.2	lin-35
104	R11G11.12	nhr-210
105	F01D4.6	mec-3
106	T26H2.9	nhr-79
107	F59E11.10	nhr-195
108	R02D3.7	R02D3.7	N/A
109	ZK370.2	sma-2
110	C17E7.1	nhr-156
111	C48E7.11	C48E7.11	CEBPG	CCAAT/enhancer binding protein gamma (C/EBP gamma)
112	Y104H12A.1	nhr-41
113	F44C8.9	nhr-184
114	T01G6.6	nhr-212
115	F44C8.2	nhr-134
116	T27B7.2	nhr-225
117	F44C8.8	nhr-133
118	Y54F10AM.4	ceh-44
119	C33H5.17	C33H5.17	ZGPAT	Zinc finger CCCH-type with G patch domain protein (Zinc finger CCCH- type domain containing protein 9)
120	Y82E9BR.17	Y82E9BR.17
121	C16A3.7	tag-182
122	C05G6.1	nhr-76
123	R11E3.5	nhr-104
124	K04C1.3	K04C1.3
125	C54E10.5	nhr-170
126	C56E10.4	nhr-137
127	F44C8.5	nhr-128
128	Y5H2B.2	nhr-13
129	T27B7.3	nhr-226
130	W04D2.4	W04D2.4	N/A
131	ZC204.2	ZC204.2	N/A
132	F45H11.4	mgl-2
133	F57G8.6	nhr-193
134	T22C8.3	T22C8.3	N/A
135	T01G6.8	nhr-130
136	C52E12.1	C52E12.1	ZNF598
137	F41B5.10	nhr-183
138	Y73F8A.21	nhr-5
139	C47G2.2	unc-130
140	C50B6.8	nhr-168
141	D1014.8	spr-1
142	Y40B10A.8	nhr-86
143	C24G6.4	nhr-47
144	C50E10.4	sop-2
145	K02B9.4	elt-3
146	Y39B6A.17	nhr-95
147	C32E12.5	sox-1
148	W03F9.2	W03F9.2	ZNF408	Zinc finger protein 408 (PR-domain zinc finger protein 17)
149	ZC416.1	ZC416.1
150	C33G8.10	nhr-162
151	R07B7.16	nhr-209
152	C06C6.5	nhr-50
153	F59E11.8	nhr-194
154	Y51A2D.17	nhr-70
155	M02H5.5	nhr-203
156	T27B7.5	nhr-227
157	F53B3.1	tra-4
158	H25P06.2	cdk-9
159	F55H12.6	F55H12.6	ZNF161	Zinc finger protein 161 (Putative transcription factor DB1)
160	F09C6.9	nhr-116
161	F16B12.6	F16B12.6	PRG4
162	F52B5.7	F52B5.7	ZNF161	Zinc finger protein 161 (Putative transcription factor DB1)
163	Y17D7B.1	nhr-231
164	C11G6.4	nhr-28
165	F23B12.7	F23B12.7	CEBPZ	CCAAT/enhancer binding protein zeta (CCAAT-box-binding transcription factor) (CCAAT-binding factor) (CBF)
166	F36A4.14	nhr-78
167	F30F8.8	taf-5
168	F52F12.4	lsl-1
169	R06C7.7	lin-61
170	Y37F4.6	Y37F4.6	N/A
171	F46F3.1	ceh-27
172	F26C11.2	unc-4
173	Y55F3AM.6	Y55F3AM.6	MKRN1	Makorin-1 (RING finger protein 61)
174	T01G6.5	nhr-211
175	ZK697.2	nhr-256
176	C33G8.12	nhr-163
177	Y47H9C.2	Y47H9C.2	ZDHHC14	Zinc finger DHHC domain containing protein 14 (NEW1 domain containing protein) (NEW1CP)
178	C12C8.3	lin-41
179	M02H5.6	nhr-98
180	T06C12.6	nhr-102
181	R119.6	taf-4
182	R11G11.2	nhr-58
183	D2030.7	D2030.7	ZBTB33
184	F52C12.5	elt-6
185	R05D11.1	daf-8
186	T03G6.2	nhr-40
187	Y74C9A.4	Y74C9A.4	RCOR3
188	K02H8.1	K02H8.1	MBNL2
189	B0564.10	unc-30
190	C52E12.6	C52E12.6	ZNF660
191	C34F6.9	C34F6.9	SFRS2IP
192	F27D4.6	F27D4.6	RAPH1
193	F21A9.2	F21A9.2	ZNF629	DNA-binding protein (Fragment)
194	R151.8	R151.8	N/A	Zonadhesin precursor
195	F31F4.12	nhr-180
196	F32H2.1	gei-11
197	Y17D7A.3	nhr-65
198	C56E10.1	nhr-173
199	F54F2.9	F54F2.9	DNAJC1	DnaJ homolog subfamily C member 1
200	H20J04.2	H20J04.2	BAZ1A
201	Y55F3AM.14	Y55F3AM.14	N/A
202	F07C3.10	nhr-36
203	F10E7.11	F10E7.11	N/A
204	F44A6.2	sex-1
205	F58E6.10	unc-42
206	R02C2.4	nhr-204
207	T27B7.4	nhr-115
208	Y82E9BR.15	elc-1
209	Y38E10A.6	Y38E10A.6	NEFH	Neurofilament triplet H protein (200 kDa neurofilament protein) (Neurofilament heavy polypeptide) (NF-H)
210	F40H3.4	fkh-8
211	T24C4.7	T24C4.7	RNF168
212	T12C9.1	nhr-273

## Sheet: Pharynx_unique
rank	cosmid	gene	human hortolog	description
1	K09H9.7	K09H9.7	ZNF415
2	F54D1.4	nhr-7
3	T23D8.8	cfi-1
4	ZC410.1	nhr-11
5	M163.2	M163.2	GLI3	Zinc finger protein GLI3
6	F38C2.7	F38C2.7	ZFP36L1	Butyrate response factor 1 (TIS11B protein) (EGF-response factor 1) (ERF-1)
7	R13A5.5	ceh-13
8	M03D4.4	M03D4.4	N/A	Zinc finger protein 331 (Zinc finger protein 463) (C2H2-like zinc finger protein rearranged in thyroid adenomas)
9	F53H4.5	F53H4.5	GMEB2	Glucocorticoid modulatory element binding protein 2 (GMEB-2) (Parvovirus initiation factor p79) (PIF p79) (DNA binding protein p79PIF)
10	C34D1.1	C34D1.1	DMRTA1
11	T10D4.6	T10D4.6	N/A
12	T02E1.3	gla-3
13	C01G12.1	C01G12.1	ACIN1	Apoptotic chromatin condensation inducer in the nucleus (Acinus)

## Sheet: Body Muscle_unique
rank	cosmid	gene	human hortolog	description
1	F11C1.6	nhr-25
2	F25D7.3	blmp-1
3	F55A8.1	egl-18
4	C29E6.5	nhr-43
5	K08F8.2	atf-2
6	Y67H2A.10	Y67H2A.10	N/A	Positive cofactor 2 glutamine/Q-rich-associated protein (PC2 glutamine/Q-rich-associated protein) (TPA-inducible gene-1) (TIG-1) (Activator-recruited cofactor 105 kDa component) (ARC105) (CTG repeat protein 7a)
7	R08E3.4	R08E3.4	ZSCAN2	Zinc finger and SCAN domain containing protein 2 (Zinc finger protein 29 homolog) (Zfp-29)
8	Y66D12A.12	Y66D12A.12	PRDM16	PR-domain zinc finger protein 16 (Transcription factor MEL1)
9	D1081.2	unc-120
10	M05B5.5	hlh-2
11	C07A12.1	ham-2
12	ZC123.3	ZC123.3	ZFHX4
13	Y39E4B.2	Y39E4B.2	SNAPC1	snRNA activating protein complex 43 kDa subunit (SNAPc 43 kDa subunit) (Small nuclear RNA activating complex polypeptide 1) (Proximal sequence element-binding transcription factor gamma subunit) (PSE- binding factor gamma subunit) (PTF gamma subunit)
14	C17H12.9	ceh-48
15	B0250.4	B0250.4	N/A
16	T14G8.1	chd-3
17	T04G9.1	T04G9.1	THH	Trichohyalin
18	F28F9.1	zag-1
19	K12H4.1	ceh-26
20	K12H6.12	K12H6.12	N/A
21	K12H6.1	nhr-119
22	Y6G8.3	Y6G8.3	PRDM16	PR-domain zinc finger protein 16 (Transcription factor MEL1)
