# Supplementary material for: Comparative RNA-Seq analysis reveals pervasive tissue-specific alternative polyadenylation in Caenorhabditis elegans intestine and muscles
Source: BMC Biol. 2015 Jan 20;13:4. doi: 10.1186/s12915-015-0116-6 (PMC4343181; doi:10.1186/s12915-015-0116-6)
Supplement: Additional file 4: Table S5. — mRNA splice isoforms that significantly changing in expression level between tissues. [file 12915_2015_116_MOESM4_ESM.xlsx]

## Sheet: pharynx to intestine
name	pharynx (FPKM)	intestine (FPKM)	p-value
spr-3	15.9354	2.76955	0.0017
math-33	16.4988	2.74473	0.0018		Table S5: mRNA splice isoforms that significantly changing in expression level between tissues. Each table displays genes with mRNA splice isoforms that significantly change in expression level (FPKM) between each indicated pair of tissues. p-values determine statistically significant gene expression changes between tissues and have been calculated by the Cuffdiff software.
Y39B6A.1	17.2312	2.72125	0.0019
T05G5.8	-15.7915	2.60206	0.0025
F35D11.3	16.139	2.58503	0.0026
F29C4.6	16.2776	2.56864	0.0027
E01A2.4	16.5742	2.56864	0.0027
F13B9.1	14.8513	2.5376	0.0029
prs-1	16.6382	2.5376	0.0029
tag-298	15.6193	2.49485	0.0032
daf-19	-14.1118	2.46852	0.0034
lbp-6	16.5707	2.4437	0.0036
abi-1	-14.5154	2.4318	0.0037
ajm-1	14.5194	2.40894	0.0039
abi-1	15.7578	2.40894	0.0039
C35B1.5	-12.4045	2.39794	0.004
Y46G5A.1	-15.179	2.35655	0.0044
cdc-48.1	10.8582	2.34679	0.0045
F54B3.1	13.504	2.34679	0.0045
vps-16	14.8149	2.34679	0.0045
F56D12.6	15.2458	2.31876	0.0048
tag-65	14.4615	2.3098	0.0049
ZC434.7	-14.7691	2.29243	0.0051
eea-1	15.375	2.284	0.0052
C48D1.1	14.9299	2.27572	0.0053
hex-2	14.9683	2.27572	0.0053
daf-3	15.0555	2.27572	0.0053
ads-1	15.9842	2.27572	0.0053
unc-61	-15.0026	2.24413	0.0057
pak-2	11.632	2.23657	0.0058
gck-1	-14.1591	2.19382	0.0064
snx-1	12.8482	2.17393	0.0067
Y53C10A.6	-12.8261	2.08619	0.0082
C35B1.5	11.0987	2.08619	0.0082
T14E8.1	12.1018	2.07572	0.0084
din-1	-11.0605	2.0655	0.0086
daf-19	10.0945	2.0655	0.0086
dcap-2	13.0439	2.06048	0.0087
F56D12.6	-13.8477	2.04576	0.009
ndx-4	-12.6856	2.04576	0.009
F25G6.8	14.3778	2.04096	0.0091
ttb-1	11.5997	2.02687	0.0094
Y38E10A.6	-13.797	2.01773	0.0096
tct-1	9.3693	2.01773	0.0096
K12H4.5	10.3957	2.01773	0.0096
T12G3.2	10.168	1.98716	0.0103
R06A4.9	-11.2512	1.98297	0.0104
F27D4.2	-10.1544	1.98297	0.0104
npl-4.2	-13.7519	1.97881	0.0105
F23B12.7	-15.503	1.97469	0.0106
ndx-4	11.5521	1.97469	0.0106
tnt-2	15.2026	1.97062	0.0107
ubq-1	11.0908	1.96658	0.0108
C48D1.1	-12.8576	1.95861	0.011
cap-1	-9.8335	1.94692	0.0113
pak-2	-11.3149	1.9393	0.0115
T28H10.3	7.4682	1.9393	0.0115
M60.4	11.5816	1.9393	0.0115
F29B9.2	-12.0211	1.92445	0.0119
F25G6.8	-11.5535	1.91721	0.0121
rbd-1	13.7602	1.91721	0.0121
nlp-38	14.2703	1.91721	0.0121
vit-6	12.8566	1.91364	0.0122
C50F4.1	22.8033	1.91364	0.0122
T09A5.5	15.1809	1.8962	0.0127
F54B3.1	-10.413	1.88941	0.0129
Y34F4.2	16.0601	1.88273	0.0131
K03H1.10	15.3884	1.8729	0.0134
F54F3.3	6.742	1.86328	0.0137
rpl-25.1	12.3556	1.86328	0.0137
unc-61	11.1719	1.85387	0.014
let-805	-18.7087	1.85078	0.0141
ZK617.4	-3.292	1.83565	0.0146
Y75B8A.4	10.7015	1.83565	0.0146
C14A4.6	16.9155	1.83565	0.0146
tnt-3	-6.8457	1.83268	0.0147
T03F1.11	-9.6604	1.82974	0.0148
C53C9.2	-7.2412	1.82974	0.0148
rbg-2	13.1618	1.82681	0.0149
Y38F1A.6	5.7361	1.81531	0.0153
T24B8.3	9.6335	1.81248	0.0154
nhr-14	16.3132	1.80967	0.0155
D2096.3	17.9123	1.8041	0.0157
scl-2	6.6583	1.7986	0.0159
unc-84	11.1118	1.7986	0.0159
paa-1	9.3189	1.79317	0.0161
asah-1	7.2214	1.78781	0.0163
K12H4.7	5.7274	1.78516	0.0164
Y54F10AM.8	5.7348	1.77989	0.0166
W06D4.4	11.2067	1.77989	0.0166
F11C1.5	10.0247	1.77728	0.0167
T01D3.6	19.2208	1.77211	0.0169
Y71G12B.1	12.2569	1.76955	0.017
R107.5	-10.0914	1.767	0.0171
rps-17	13.8299	1.75945	0.0174
E01A2.2	15.5557	1.75945	0.0174
F11A3.1	17.0044	1.75449	0.0176
T14G10.7	15.6215	1.75203	0.0177
let-418	9.8088	1.74958	0.0178
R08E3.1	16.1151	1.74958	0.0178
C09E7.7	11.0354	1.74715	0.0179
ZK809.5	-13.9851	1.74473	0.018
pes-9	6.0694	1.74232	0.0181
rpl-22	12.0422	1.73993	0.0182
nhr-21	16.1099	1.73755	0.0183
Y32F6A.5	6.8481	1.73283	0.0185
vps-29	-12.6572	1.73049	0.0186
dhs-3	16.4352	1.73049	0.0186
F33G12.6	12.6451	1.72816	0.0187
elo-2	14.981	1.72354	0.0189
B0464.6	15.137	1.72354	0.0189
math-20	15.2704	1.72354	0.0189
H34I24.2	6.2084	1.71897	0.0191
tni-4	-8.2905	1.7167	0.0192
DH11.2	5.4035	1.7167	0.0192
F46B6.8	6.6814	1.7167	0.0192
F09F7.4	5.4625	1.70997	0.0195
clec-62	15.4216	1.70774	0.0196
Y71G12B.1	-12.7877	1.69465	0.0202
tag-180	-13.5301	1.6925	0.0203
nuc-1	5.634	1.68613	0.0206
Y110A7A.19	13.8749	1.67778	0.021
sod-1	16.5959	1.67778	0.021
ufd-3	15.7984	1.67572	0.0211
Y82E9BR.16	-0.7591	1.67366	0.0212
F32A5.2	13.7475	1.67366	0.0212
cyk-1	13.1621	1.66959	0.0214
C53B7.3	-5.738	1.66756	0.0215
plk-1	10.4496	1.66555	0.0216
ced-7	-15.518	1.66354	0.0217
tag-333	11.6689	1.66354	0.0217
T01G9.2	-10.3861	1.66154	0.0218
ZC434.7	11.8384	1.66154	0.0218
sod-2	10.6828	1.65956	0.0219
dct-16	18.4712	1.65758	0.022
F19B2.5	5.8791	1.65365	0.0222
T14E8.1	-7.4253	1.6517	0.0223
pcp-1	6.1212	1.64975	0.0224
T07C12.9	-5.4564	1.64782	0.0225
ZC449.5	-5.6246	1.64589	0.0226
mei-1	11.4298	1.64016	0.0229
R05F9.12	5.6802	1.63827	0.023
Y69A2AR.7	10.2637	1.63827	0.023
ZC21.3	-6.8403	1.63451	0.0232
R07E3.1	5.1638	1.63451	0.0232
vit-4	6.1499	1.62893	0.0235
npl-4.2	11.7017	1.62893	0.0235
H28O16.1	-1.7011	1.62342	0.0238
T11F9.12	-5.2735	1.6216	0.0239
F53B2.8	5.1912	1.61979	0.024
lys-4	5.4095	1.61261	0.0244
spp-1	4.8073	1.6073	0.0247
C56A3.6	14.6854	1.6038	0.0249
B0228.7	6.0016	1.60206	0.025
ZK863.8	-6.6328	1.59688	0.0253
Y50D4A.1	11.579	1.59517	0.0254
pry-1	13.3891	1.59517	0.0254
clec-60	5.3241	1.59346	0.0255
Y82E9BR.16	0.3977	1.5867	0.0259
C16B8.3	10.795	1.5867	0.0259
Y32H12A.7	13.8407	1.58336	0.0261
T04H1.2	-10.8829	1.5817	0.0262
lys-7	5.7743	1.5817	0.0262
K11H12.8	-10.1178	1.57675	0.0265
C08F8.2	-0.0877	1.57349	0.0267
lec-10	5.0496	1.57349	0.0267
vha-6	5.5894	1.57349	0.0267
ZC204.12	6.3767	1.57187	0.0268
F14B8.5	10.5555	1.57187	0.0268
B0507.3	18.0741	1.56703	0.0271
Y44E3A.6	12.462	1.56543	0.0272
vps-29	11.7288	1.56384	0.0273
pqn-74	-6.2871	1.56225	0.0274
acl-12	5.177	1.56225	0.0274
T01G9.2	9.237	1.56067	0.0275
F59B2.3	-7.1971	1.55909	0.0276
F28A12.4	5.6055	1.55284	0.028
dct-18	6.2255	1.55284	0.028
C17D12.1	10.3674	1.55129	0.0281
npl-4.1	11.6689	1.55129	0.0281
cpz-2	5.5363	1.54975	0.0282
thn-2	5.8863	1.54975	0.0282
unc-129	-5.5305	1.54821	0.0283
C24G6.6	6.4489	1.54668	0.0284
F46E10.10	15.3437	1.54212	0.0287
W03D2.6	5.1153	1.5376	0.029
fshr-1	4.7792	1.53611	0.0291
nhr-68	5.0067	1.53611	0.0291
Y40C5A.4	4.5242	1.53462	0.0292
F59B1.2	-5.3527	1.53018	0.0295
tag-135	14.2591	1.52871	0.0296
spp-8	5.4826	1.52724	0.0297
gly-19	14.9549	1.52578	0.0298
ttn-1	6.9892	1.5157	0.0305
ftn-2	6.6159	1.51145	0.0308
R02F11.1	-4.792	1.50864	0.031
F43C11.7	4.7682	1.50724	0.0311
map-2	12.4594	1.50585	0.0312
C01B10.6	19.4315	1.50585	0.0312
B0495.5	11.8155	1.50307	0.0314
dnj-8	14.4036	1.50307	0.0314
pab-1	-1.4645	1.50169	0.0315
ZK593.1	5.9336	1.50031	0.0316
T19D12.4	15.6089	1.50031	0.0316
C05D10.2	-10.0694	1.49894	0.0317
his-72	8.5111	1.49621	0.0319
Y54H5A.4	12.7317	1.49349	0.0321
ckk-1	14.0232	1.48945	0.0324
C50F7.5	15.8413	1.48678	0.0326
aat-5	-14.6508	1.48413	0.0328
eff-1	-10.3563	1.4828	0.0329
Y43C5A.2	4.8375	1.4828	0.0329
R06A4.9	9.7213	1.47886	0.0332
vit-3	5.2247	1.47756	0.0333
skr-4	5.3764	1.47496	0.0335
fbxa-60	5.4728	1.47496	0.0335
Y15E3A.5	-5.2255	1.47237	0.0337
sop-3	13.2258	1.4698	0.0339
unc-9	-4.5382	1.46725	0.0341
atx-2	8.3298	1.46725	0.0341
C48B4.1	13.8689	1.46725	0.0341
cpr-6	5.6023	1.46597	0.0342
F56D5.5	-6.6385	1.46344	0.0344
ers-2	8.6412	1.46344	0.0344
rbg-1	13.7574	1.46344	0.0344
T23E7.2	-6.3864	1.46218	0.0345
spp-2	4.6782	1.45967	0.0347
asc-1	2.1309	1.45469	0.0351
pnk-1	5.148	1.44733	0.0357
T19D12.2	9.8868	1.44491	0.0359
T07A9.8	1.7668	1.4437	0.036
math-26	13.3211	1.4437	0.036
D2096.6	-5.1909	1.44249	0.0361
inx-1	-4.7394	1.44009	0.0363
B0280.3	4.3087	1.4389	0.0364
gar-3	-12.5414	1.43415	0.0368
T26H5.9	5.6654	1.43415	0.0368
clec-61	4.4771	1.43297	0.0369
apm-1	4.3935	1.4318	0.037
mmaa-1	4.7409	1.4318	0.037
T10B10.4	-4.4475	1.43063	0.0371
T24H10.4	-5.795	1.42366	0.0377
F10G7.5	4.6353	1.42366	0.0377
pmp-5	20.6303	1.42022	0.038
gcy-28	-13.4119	1.41908	0.0381
F22H10.3	4.3813	1.41794	0.0382
Y97E10AR.7	14.011	1.4168	0.0383
lrr-1	10.7776	1.41567	0.0384
D1007.5	11.4569	1.41567	0.0384
F48D6.4	4.5859	1.41454	0.0385
ctns-1	13.9602	1.41341	0.0386
ZK809.8	-5.8268	1.41005	0.0389
myo-5	-4.63	1.41005	0.0389
ttr-46	4.7104	1.41005	0.0389
twk-11	-17.9517	1.40782	0.0391
F35E12.6	5.0745	1.40671	0.0392
C26B9.5	5.1152	1.40561	0.0393
F01G4.5	-0.04	1.39903	0.0399
Y94H6A.10	4.5384	1.39794	0.04
cpl-1	4.3229	1.39686	0.0401
ptp-1	-4.2262	1.39147	0.0406
F28C1.3	7.9959	1.38722	0.041
dim-1	-4.2515	1.3851	0.0412
F45D11.14	5.1796	1.3851	0.0412
F55G11.4	4.2293	1.38091	0.0416
C03F11.3	4.4255	1.38091	0.0416
F52E1.14	5.4724	1.38091	0.0416
tag-30	6.5564	1.37882	0.0418
F15C11.2	14.795	1.37882	0.0418
K07E3.4	16.0876	1.37882	0.0418
T06F4.1	-4.8774	1.37779	0.0419
lrr-1	-9.4209	1.37572	0.0421
ZK686.4	-5.3805	1.37469	0.0422
T21H3.1	4.7144	1.36856	0.0428
acdh-1	6.6485	1.36856	0.0428
dad-1	7.961	1.36754	0.0429
F53A9.8	5.1716	1.36351	0.0433
nhx-2	4.7803	1.36251	0.0434
F45D11.15	4.503	1.35853	0.0438
lact-3	4.0738	1.35655	0.044
C18B2.5	4.1845	1.35458	0.0442
C42C1.11	-11.0282	1.35262	0.0444
clec-83	4.1609	1.35262	0.0444
oma-2	-4.1836	1.35067	0.0446
skr-5	5.7021	1.35067	0.0446
F22F7.1	4.2728	1.34775	0.0449
C08F11.13	4.319	1.34679	0.045
lfe-2	4.4546	1.34486	0.0452
F54E4.3	-4.1731	1.3439	0.0453
pqn-95	-6.4029	1.34294	0.0454
gem-4	10.8628	1.34294	0.0454
unc-80	-11.4654	1.34199	0.0455
Y48G1A.2	-4.3353	1.34199	0.0455
gln-1	12.3768	1.34199	0.0455
gln-3	4.2197	1.34008	0.0457
F17C11.7	14.7246	1.34008	0.0457
F09B12.3	6.5526	1.33536	0.0462
clec-5	4.2717	1.33348	0.0464
asm-2	4.8319	1.33348	0.0464
ZC395.5	6.3383	1.32698	0.0471
F13B9.1	-10.2625	1.32514	0.0473
mlc-1	-6.5813	1.32148	0.0477
R03G5.5	4.9165	1.32057	0.0478
DY3.8	-9.2282	1.31785	0.0481
F54H12.6	5.3679	1.31785	0.0481
T05E12.6	4.853	1.31605	0.0483
folt-2	5.9681	1.31515	0.0484
btb-16	6.0313	1.31336	0.0486
ZK1320.2	14.1947	1.31069	0.0489
ppw-1	16.6493	1.3098	0.049
K10C2.1	4.3726	1.30892	0.0491
Y47H10A.5	5.9599	1.30715	0.0493
ncam-1	-4.6365	1.30627	0.0494
ftn-1	5.9622	1.30627	0.0494
pfd-4	7.5528	1.30627	0.0494
B0218.2	18.189	1.30539	0.0495
spp-3	5.3366	1.30452	0.0496
tre-3	5.9722	1.30452	0.0496
B0491.6	9.7503	1.30452	0.0496
E04D5.1	11.2378	1.30452	0.0496
clec-41	4.2185	1.30364	0.0497
C16C10.4	11.401	1.30364	0.0497
mmcm-1	11.8475	1.30364	0.0497
Y55F3C.7	-12.0016	1.30103	0.05
unc-44	9.7566	1.30016	0.0501
axl-1	-9.5672	1.2993	0.0502
D1022.4	5.7151	1.29757	0.0504
Y10G11A.1	-4.4756	1.29671	0.0505
lact-2	4.5879	1.29671	0.0505
elo-5	6.0292	1.29585	0.0506
mtk-1	12.9668	1.29499	0.0507
C49C3.4	4.0568	1.29414	0.0508
ech-6	4.4116	1.29414	0.0508
T12B3.3	5.0648	1.29328	0.0509
F56C11.6	11.8923	1.29243	0.051
mab-20	-5.873	1.29158	0.0511
K10D3.4	-4.1214	1.29158	0.0511
unc-2	-11.9826	1.28988	0.0513
ttr-44	4.9571	1.28988	0.0513
mig-5	13.4442	1.28904	0.0514
jph-1	-4.1308	1.28819	0.0515
bas-1	9.8246	1.28819	0.0515
rpl-7	10.783	1.28567	0.0518
ugt-44	4.4402	1.284	0.052
clec-7	4.1874	1.28316	0.0521
Y48B6A.12	-14.0535	1.2815	0.0523
ttb-1	-6.5216	1.28067	0.0524
dli-1	15.7806	1.27984	0.0525
cpz-1	4.1514	1.27084	0.0536
T09F3.2	8.4253	1.26922	0.0538
hpd-1	3.9562	1.26761	0.054
T06D8.3	-5.1873	1.2668	0.0541
imp-2	3.9653	1.2668	0.0541
C34C12.5	15.1282	1.2652	0.0543
set-18	-4.5056	1.26122	0.0548
cap-1	7.3972	1.26122	0.0548
gfi-1	4.6927	1.26043	0.0549
cdr-6	4.3172	1.25649	0.0554
gta-1	4.6376	1.25649	0.0554
clec-48	4.1351	1.25571	0.0555
tag-208	-6.1864	1.25104	0.0561
math-3	9.0081	1.25104	0.0561
odc-1	4.312	1.25026	0.0562
F21A3.2	5.0283	1.24949	0.0563
asp-3	5.2324	1.24949	0.0563
fat-4	5.3544	1.24795	0.0565
T22B11.4	-7.2834	1.24718	0.0566
nrf-6	4.1468	1.24718	0.0566
vit-6	14.2413	1.24718	0.0566
F46E10.11	-7.1678	1.24565	0.0568
Y71F9B.9	11.5234	1.24565	0.0568
glc-1	4.3329	1.24489	0.0569
vha-14	4.083	1.24413	0.057
F40F8.5	3.9742	1.24185	0.0573
Y6G8.2	3.8056	1.23882	0.0577
gst-1	9.7076	1.23732	0.0579
rps-22	10.7928	1.23732	0.0579
F59F3.4	11.9728	1.23582	0.0581
T25D10.1	3.977	1.23433	0.0583
C14C6.5	4.0728	1.2321	0.0586
ptb-1	-3.8001	1.23062	0.0588
lin-53	7.2775	1.23062	0.0588
ooc-5	-14.1048	1.22988	0.0589
F54D5.3	4.5403	1.22988	0.0589
F17B5.1	4.3453	1.22841	0.0591
alh-12	22.2917	1.22621	0.0594
C23H3.3	16.1544	1.22475	0.0596
ceh-37	3.9771	1.22403	0.0597
Y32F6B.1	5.2046	1.22403	0.0597

## Sheet: body muscle to intestine
name	body muscle	intestine	p-value
prs-1	16.4483	2.74473	0.0018
W05H9.1	17.8238	2.65758	0.0022
unc-80	10.8202	2.58503	0.0026
F11A3.1	16.9225	2.52288	0.003
K03A1.2	20.5142	2.50864	0.0031
F44E7.5	19.5987	2.45593	0.0035
F36A2.9	16.4621	2.4437	0.0036
npl-4.2	-15.2246	2.4318	0.0037
abi-1	15.5556	2.4318	0.0037
F23B12.7	-14.6369	2.39794	0.004
C48D1.1	14.6402	2.37675	0.0042
spr-4	14.3515	2.36653	0.0043
cyk-1	11.3558	2.35655	0.0044
atg-18	14.7893	2.30103	0.005
rpl-9	20.6018	2.30103	0.005
pro-2	15.681	2.29243	0.0051
let-418	9.5784	2.27572	0.0053
F46F11.1	13.2627	2.26761	0.0054
abi-1	-13.9736	2.25181	0.0056
C18C4.5	10.0907	2.23657	0.0058
C09E8.1	15.9215	2.22185	0.006
crh-1	16.2777	2.22185	0.006
vha-6	18.5489	2.22185	0.006
aly-3	-14.3589	2.21467	0.0061
E01A2.4	16.3708	2.20761	0.0062
E01A2.2	15.3399	2.17393	0.0067
rpl-14	22.3679	2.17393	0.0067
unc-61	-15.0379	2.13668	0.0073
unc-43	-10.9781	2.13668	0.0073
unc-80	-13.8322	2.10791	0.0078
C48D1.1	-13.4402	2.10791	0.0078
tct-1	9.1469	2.09151	0.0081
pcp-3	-7.2795	2.07572	0.0084
daf-19	-13.1288	2.04576	0.009
max-1	13.9286	2.03152	0.0093
rla-1	20.0754	2.03152	0.0093
B0495.7	-14.0977	2.02228	0.0095
cdl-1	9.9326	2.01323	0.0097
C35B1.5	-9.2627	2.00436	0.0099
F23B12.7	12.3354	1.99568	0.0101
snx-1	12.633	1.9914	0.0102
R06A4.9	-11.5387	1.98716	0.0103
npl-4.2	11.5069	1.98297	0.0104
C17D12.1	9.4324	1.96658	0.0108
ksr-2	-14.5359	1.95861	0.011
C24G6.8	12.8925	1.95468	0.0111
Y50D4A.1	11.3673	1.94692	0.0113
unc-84	14.1475	1.92445	0.0119
vit-6	9.1147	1.91009	0.0123
plk-1	11.614	1.90309	0.0125
sir-2.1	16.861	1.90309	0.0125
mtx-2	-13.2115	1.88941	0.0129
C53B4.4	-12.0457	1.88941	0.0129
his-35	18.29	1.88941	0.0129
K08F8.1	14.0385	1.86646	0.0136
K04G2.6	16.5374	1.86646	0.0136
T26C12.1	17.6216	1.86012	0.0138
exc-5	11.2769	1.85387	0.014
atg-16.2	16.8083	1.83565	0.0146
F42H10.7	-10.6844	1.83268	0.0147
ttb-1	11.3947	1.82974	0.0148
ubxn-4	16.7732	1.82681	0.0149
ZK617.4	-5.515	1.82391	0.015
F42H10.7	10.3387	1.8041	0.0157
hex-2	14.623	1.8041	0.0157
alh-12	21.9919	1.8041	0.0157
B0228.7	21.2912	1.80134	0.0158
dcap-2	12.7949	1.79048	0.0162
T09A5.9	13.0084	1.79048	0.0162
cct-2	11.7891	1.78516	0.0164
rpl-41	19.138	1.77989	0.0166
lim-8	-15.6425	1.77728	0.0167
npp-6	-11.7485	1.77728	0.0167
aat-6	16.5179	1.77469	0.0168
lim-8	9.7728	1.77211	0.0169
C53H9.2	12.2636	1.77211	0.0169
mtx-2	14.7681	1.76955	0.017
kin-20	13.6355	1.76195	0.0173
rme-4	13.6097	1.75449	0.0176
daf-3	12.0459	1.74715	0.0179
cap-1	-8.9822	1.73755	0.0183
M02D8.4	13.5175	1.73755	0.0183
Y73B6BL.24	14.0512	1.73755	0.0183
clr-1	14.7186	1.73283	0.0185
F35D11.3	15.8566	1.73283	0.0185
bas-1	-15.2467	1.72816	0.0187
D2096.3	18.3217	1.72354	0.0189
F56C9.10	-8.615	1.72125	0.019
Y67H2A.5	17.5586	1.70553	0.0197
B0361.8	14.5281	1.70115	0.0199
emo-1	15.4929	1.70115	0.0199
swp-1	-8.7492	1.68613	0.0206
clec-62	15.2762	1.68613	0.0206
hsp-43	-14.0403	1.68403	0.0207
ran-4	14.1443	1.67366	0.0212
F27C1.6	15.2366	1.65956	0.0219
F01G4.6	2.5971	1.65758	0.022
Y102A11A.2	12.9587	1.65561	0.0221
F56C9.10	8.3756	1.6517	0.0223
asd-2	-15.8034	1.64397	0.0227
rbg-1	13.5804	1.64397	0.0227
F25G6.8	-10.0213	1.64207	0.0228
F21C10.3	9.7552	1.64016	0.0229
F59B1.2	-5.6151	1.63827	0.023
rpl-21	19.0667	1.63827	0.023
dcp-66	9.2965	1.63639	0.0231
Y110A7A.19	13.6287	1.63639	0.0231
H08M01.2	-11.3141	1.63451	0.0232
atx-2	10.912	1.63451	0.0232
W06D4.4	10.9833	1.63264	0.0233
unc-61	9.0026	1.62525	0.0237
Y51A2D.13	11.5794	1.62525	0.0237
Y32H12A.7	13.6904	1.62525	0.0237
spp-14	15.4108	1.62342	0.0238
nrs-1	16.3397	1.61798	0.0241
cyk-1	-10.2529	1.61618	0.0242
spp-2	19.6937	1.61439	0.0243
prx-5	13.3934	1.6073	0.0247
T09A5.9	-14.72	1.60033	0.0251
ttr-48	13.2185	1.5986	0.0252
ftt-2	-10.0627	1.59346	0.0255
sod-2	11.0211	1.59346	0.0255
pry-1	13.4691	1.59346	0.0255
nft-1	12.7503	1.58336	0.0261
M04B2.4	14.2735	1.5817	0.0262
pal-1	-11.9183	1.5784	0.0264
T13F2.2	12.6253	1.57349	0.0267
mtk-1	10.8295	1.57025	0.0269
math-26	13.1713	1.56864	0.027
F27C1.6	-9.2823	1.56703	0.0271
F33G12.6	11.7892	1.55752	0.0277
F26E4.6	17.7765	1.55596	0.0278
srr-4	10.4253	1.55129	0.0281
H08M01.2	13.2854	1.54668	0.0284
smk-1	14.3068	1.54668	0.0284
ZK858.6	10.3365	1.5391	0.0289
Y56A3A.7	12.6203	1.5391	0.0289
nck-1	16.779	1.5391	0.0289
T24B8.3	10.0897	1.5376	0.029
cpt-5	12.0972	1.5376	0.029
tag-165	16.0666	1.53018	0.0295
aqp-1	11.62	1.52433	0.0299
ctl-2	18.9505	1.52143	0.0301
C49A9.9	17.431	1.5157	0.0305
R06A4.9	9.4932	1.51428	0.0306
M04B2.4	-16.2973	1.51286	0.0307
spe-26	-6.0288	1.51145	0.0308
F29B9.11	12.6131	1.50585	0.0312
T19D12.4	15.438	1.50446	0.0313
F41H10.3	16.3405	1.50307	0.0314
math-38	14.4162	1.49214	0.0322
abl-1	-17.2497	1.48945	0.0324
bas-1	9.7042	1.48812	0.0325
C32F10.8	-11.3241	1.48545	0.0327
unc-11	-9.3297	1.48149	0.033
F27D4.2	-8.643	1.48149	0.033
rpl-17	10.5738	1.48149	0.033
syd-9	-14.6384	1.47496	0.0335
klp-11	-5.8143	1.46725	0.0341
rpl-19	16.3557	1.45593	0.035
rad-51	-14.399	1.45346	0.0352
C50F7.5	15.5216	1.44612	0.0358
F46H5.7	14.2199	1.44491	0.0359
tnt-3	-5.9225	1.44249	0.0361
aly-3	16.1858	1.43063	0.0371
gly-19	14.7836	1.42946	0.0372
R04F11.2	15.8733	1.42946	0.0372
fat-3	16.4642	1.42829	0.0373
D1007.5	10.3717	1.42481	0.0376
K12H4.7	6.1315	1.42366	0.0377
aqp-7	8.8635	1.42022	0.038
E01G4.3	18.1906	1.41908	0.0381
Y37E3.8	15.4005	1.4168	0.0383
C08F11.13	6.8981	1.41567	0.0384
lys-7	7.6485	1.41341	0.0386
pst-1	-11.5674	1.4034	0.0395
zig-7	6.3007	1.4034	0.0395
math-20	15.1306	1.39903	0.0399
asb-2	17.8492	1.39794	0.04
rpl-29	7.1089	1.39686	0.0401
F01G4.5	2.8756	1.3851	0.0412
rps-20	6.3079	1.38195	0.0415
Y32F6A.5	6.6671	1.37986	0.0417
rps-13	5.6374	1.37779	0.0419
F28A12.4	7.2765	1.37779	0.0419
Y54F10AM.8	6.3811	1.37675	0.042
ers-2	8.422	1.37675	0.042
Y34B4A.9	5.5992	1.37572	0.0421
C39F7.2	-13.4032	1.37469	0.0422
apl-1	12.1721	1.37469	0.0422
F54E12.2	-14.169	1.37366	0.0423
nucb-1	14.475	1.37161	0.0425
B0495.5	11.5355	1.36957	0.0427
ech-6	5.4683	1.36754	0.0429
F15C11.2	11.2151	1.36552	0.0431
T01D3.6	5.7466	1.36351	0.0433
Y57E12AL.1	15.4269	1.36151	0.0435
nuc-1	5.5408	1.35853	0.0438
F49C12.7	14.7038	1.35853	0.0438
asah-1	6.624	1.35754	0.0439
F07H5.3	0.8365	1.35067	0.0446
sli-1	-15.632	1.34969	0.0447
F54F3.3	7.1178	1.34969	0.0447
map-2	12.186	1.34679	0.045
M176.3	4.9846	1.34294	0.0454
rla-2	5.1032	1.34199	0.0455
cst-1	13.8728	1.34104	0.0456
Y55F3AM.1	10.1071	1.33913	0.0458
M04C3.1	14.9114	1.33913	0.0458
spp-8	6.4517	1.33161	0.0466
clec-60	5.4888	1.32975	0.0468
spp-14	-4.101	1.32883	0.0469
C42D4.1	5.7675	1.32422	0.0474
pes-9	6.4473	1.32331	0.0475
lys-2	6.1556	1.32239	0.0476
H36L18.2	5.0078	1.31785	0.0481
dbl-1	6.5791	1.31785	0.0481
F25G6.8	13.6826	1.31695	0.0482
C23H3.9	-13.9615	1.31515	0.0484
F54F2.6	-4.0749	1.31426	0.0485
T23G7.3	7.3037	1.31336	0.0486
Y43C5A.2	6.9908	1.31247	0.0487
elo-6	13.6206	1.31158	0.0488
dnj-8	14.2114	1.31069	0.0489
fshr-1	4.8427	1.3098	0.049
Y71F9AL.6	-6.7946	1.30892	0.0491
F52E1.14	6.3829	1.30892	0.0491
ZK1320.3	16.1826	1.30803	0.0492
scl-2	8.126	1.30715	0.0493
srr-4	-12.9299	1.30627	0.0494
zyg-1	-13.1386	1.30452	0.0496
gem-4	10.6516	1.30452	0.0496
F54C9.3	5.2622	1.30364	0.0497
ZK593.1	5.4636	1.30364	0.0497
T26H5.9	7.9153	1.29843	0.0503
lec-6	4.9858	1.28819	0.0515
acs-2	7.2938	1.28651	0.0517
isp-1	4.8892	1.28567	0.0518
gst-26	17.1947	1.28567	0.0518
F47G9.4	-5.0677	1.2815	0.0523
F55G11.4	5.4182	1.27491	0.0531
C18B2.5	4.9696	1.27409	0.0532
ZK1320.2	13.7383	1.27409	0.0532
Y45G12B.2	-10.3056	1.27327	0.0533
C35B1.5	10.7687	1.27084	0.0536
atf-5	5.7628	1.26841	0.0539
sec-23	13.8694	1.2668	0.0541
clec-50	6.0719	1.266	0.0542
Y69A2AR.7	15.9585	1.2644	0.0544
lact-3	4.9256	1.26281	0.0546
C14B9.2	9.2261	1.26043	0.0549
F43C11.7	4.8226	1.25727	0.0553
rpl-5	6.497	1.25727	0.0553
Y71H10A.2	4.9249	1.25571	0.0555
R07B7.6	4.9645	1.25337	0.0558
C24G6.6	6.6427	1.25337	0.0558
vha-9	17.5005	1.25337	0.0558
dod-3	5.6926	1.25259	0.0559
Y38F1A.6	6.7261	1.25259	0.0559
ZK632.9	5.325	1.25104	0.0561
his-72	8.323	1.24949	0.0563
pcs-1	-9.9431	1.24795	0.0565
skr-4	5.572	1.24642	0.0567
F09B12.3	6.0832	1.24642	0.0567
F56C11.6	11.5644	1.24642	0.0567
bath-28	-8.9673	1.24413	0.057
lpd-7	5.1084	1.24413	0.057
ZK6.7	5.2535	1.24413	0.057
rpl-30	4.8671	1.24336	0.0571
dif-1	18.2064	1.24336	0.0571
ras-1	4.483	1.24109	0.0574
Y41E3.10	4.7819	1.24109	0.0574
C49C8.5	11.9057	1.24109	0.0574
lrp-2	-4.9887	1.23807	0.0578
ZK858.6	-6.829	1.23657	0.058
F55H12.2	4.9117	1.23657	0.058
ptl-1	-17.3885	1.23582	0.0581
npp-21	-16.5682	1.23582	0.0581
rpl-17	5.2655	1.23508	0.0582
cpz-2	6.6735	1.23508	0.0582
C50F4.1	22.7187	1.2321	0.0586
R11D1.1	-8.4974	1.23136	0.0587
clec-65	19.0166	1.23136	0.0587
F40F12.7	20.6728	1.22988	0.0589
fkb-2	4.7175	1.22695	0.0593
F13B12.1	16.5671	1.22475	0.0596

## Sheet: pharynx to body muscle
name	pharynx	body muscle	p-value
spr-4	-12.6314	2.52288	0.003
din-1	-11.3518	2.4318	0.0037		Supplementary Table 5: Genes that significantly change expression level between tissues.
asp-5	-15.9891	2.38722	0.0041
shn-1	14.4871	2.26761	0.0054
unc-43	9.6821	2.21467	0.0061
kin-20	-13.9902	2.17393	0.0067
C18C4.5	15.3484	2.16749	0.0068
F57B10.1	13.5558	2.16115	0.0069
F42H10.7	9.8186	2.14874	0.0071
egl-9	-13.8656	2.13668	0.0073
C10G11.7	12.0757	2.09151	0.0081
spr-4	13.0905	2.03152	0.0093
math-33	14.3406	2.03152	0.0093
cas-1	-11.6739	2.02687	0.0094
T03F1.11	-8.6606	2.02687	0.0094
vha-6	-11.447	2.01773	0.0096
aly-3	11.3888	2.00877	0.0098
F46E10.10	12.4741	1.98716	0.0103
pqn-87	15.9387	1.98716	0.0103
atg-18	-13.2917	1.98297	0.0104
F41H10.3	10.3839	1.92812	0.0118
vha-1	-10.9829	1.91721	0.0121
tni-4	-6.2975	1.89963	0.0126
unc-44	12.3665	1.88606	0.013
rla-1	-14.7477	1.86967	0.0135
spd-2	14.1979	1.86646	0.0136
F29G6.3	-11.1088	1.85078	0.0141
pak-2	11.558	1.84771	0.0142
C13B9.1	-10.134	1.84466	0.0143
pak-2	-15.4252	1.84164	0.0144
mtk-1	-10.5415	1.82974	0.0148
cdc-48.1	8.5536	1.81531	0.0153
F42H10.7	-12.2524	1.81248	0.0154
exc-5	-11.5899	1.8041	0.0157
DY3.8	-6.4998	1.78516	0.0164
F46F11.9	11.7128	1.77728	0.0167
nhr-14	-14.5937	1.77469	0.0168
spr-3	14.2104	1.77469	0.0168
trs-1	-13.9394	1.75696	0.0175
F08F8.10	-13.0916	1.75696	0.0175
H14N18.4	10.5138	1.75696	0.0175
rpl-9	-15.605	1.72584	0.0188
T05G5.8	-12.8781	1.71444	0.0193
Y67H2A.5	-15.7372	1.70774	0.0196
rpl-19	-13.4637	1.70774	0.0196
F41F3.3	-11.8587	1.6925	0.0203
gfi-4	-10.7129	1.68403	0.0207
ZK617.4	2.4999	1.66756	0.0215
pkc-2	-13.291	1.66555	0.0216
trr-1	11.5307	1.65758	0.022
rad-51	13.0576	1.6517	0.0223
spr-3	-13.659	1.64016	0.0229
W02B12.9	-5.5205	1.63451	0.0232
C53C9.2	-7.0438	1.6216	0.0239
C13B9.1	10.2492	1.61618	0.0242
gei-17	15.2528	1.60555	0.0248
Y46G5A.1	11.4432	1.60033	0.0251
ced-7	-10.7766	1.59346	0.0255
paa-1	-9.2953	1.59176	0.0256
ptl-1	13.181	1.58503	0.026
Y15E3A.5	-4.9899	1.58004	0.0263
cpr-6	11.8926	1.57675	0.0265
K04B12.2	-13.6909	1.56543	0.0272
che-1	-4.7888	1.56543	0.0272
nhr-14	14.2371	1.56543	0.0272
F08F8.10	15.3292	1.56543	0.0272
rpl-10	-13.5727	1.56384	0.0273
nlp-38	13.6801	1.56067	0.0275
C49H3.6	15.3974	1.55596	0.0278
F54B3.1	13.7388	1.5544	0.0279
F44A2.5	-4.8398	1.54821	0.0283
F29G6.3	12.5045	1.54363	0.0286
T04H1.2	-9.0957	1.53165	0.0294
rpl-14	-16.7465	1.51713	0.0304
tnt-2	-5.8651	1.5157	0.0305
baf-1	-5.5219	1.51286	0.0307
Y44A6D.2	-5.2058	1.50864	0.031
C24A3.2	-5.5451	1.50724	0.0311
ZC21.3	-4.5105	1.50724	0.0311
rcn-1	-4.905	1.50585	0.0312
cup-5	-12.672	1.50307	0.0314
atg-13	-14.279	1.49757	0.0318
rps-13	-5.5186	1.49485	0.032
M60.4	10.3682	1.49349	0.0321
lim-8	-8.535	1.4908	0.0323
K04C1.2	-8.8909	1.48945	0.0324
C24G6.8	-10.8515	1.48678	0.0326
F46F11.1	13.7724	1.48678	0.0326
ZK131.11	-4.4567	1.48149	0.033
T02H6.11	-4.4219	1.47237	0.0337
tag-301	12.1748	1.46092	0.0346
cdl-1	-9.6309	1.44733	0.0357
vav-1	4.1409	1.4389	0.0364
ZK863.8	-5.7686	1.43533	0.0367
crh-1	-13.8744	1.4318	0.037
rpl-21	-12.9348	1.42366	0.0377
zig-7	-5.4655	1.42251	0.0378
eat-18	13.458	1.42136	0.0379
K08D12.3	-14.644	1.42022	0.038
T28D9.7	6.74	1.4168	0.0383
ajm-1	12.8352	1.41229	0.0387
daf-16	8.0482	1.41005	0.0389
aly-3	-15.2199	1.40561	0.0393
K08F8.1	8.4334	1.39686	0.0401
K03A1.2	-15.3377	1.39362	0.0404
sbt-1	-4.326	1.39147	0.0406
F56H9.2	-11.5446	1.38722	0.041
ptb-1	-4.4163	1.38405	0.0413
Y37E3.8	-9.5386	1.383	0.0414
tag-178	-13.7314	1.38195	0.0415
F22E12.1	4.8225	1.38091	0.0416
ZK1127.10	14.2982	1.37986	0.0417
C30H6.7	-4.2164	1.37572	0.0421
T11F9.12	-4.2934	1.37366	0.0423
hipr-1	-13.1114	1.37263	0.0424
his-58	-4.3596	1.36552	0.0431
F18G5.6	-4.2205	1.36051	0.0436
unc-96	-14.3395	1.35556	0.0441
T19F4.1	-12.3029	1.35262	0.0444
ZC410.5	-4.4371	1.35164	0.0445
unc-129	-4.314	1.35067	0.0446
haf-2	4.0748	1.34872	0.0448
K08F8.1	-9.0636	1.34679	0.045
M04C3.1	-13.2908	1.3439	0.0453
H05L03.3	-12.1863	1.34294	0.0454
dhs-3	14.9189	1.34104	0.0456
F36A2.9	-13.7048	1.33819	0.0459
spp-14	-9.5307	1.33819	0.0459
pfn-2	-4.0147	1.32057	0.0478
ppn-1	14.6228	1.31336	0.0486
cap-2	-3.9777	1.31158	0.0488
C23H3.2	-3.8711	1.30803	0.0492
Y71G12B.11	4.4427	1.29757	0.0504
rme-2	9.5602	1.29499	0.0507
nhr-21	-10.328	1.29414	0.0508
C14B9.2	-9.2437	1.29328	0.0509
T23G7.3	-3.9506	1.28988	0.0513
tag-208	-4.2769	1.28567	0.0518
C06B8.7	3.8624	1.28483	0.0519
C53H9.2	-7.9594	1.28316	0.0521
smg-6	8.7032	1.28233	0.0522
alx-1	16.7969	1.28233	0.0522
nlp-20	-11.2172	1.27901	0.0526
ZC449.5	-4.0623	1.27819	0.0527
myo-3	4.0301	1.27737	0.0528
F58F12.1	-4.9254	1.27572	0.053
Y97E10C.1	-4.3126	1.27572	0.053
R53.4	-3.6363	1.27327	0.0533
F13B12.4	-11.0292	1.27165	0.0535
F47G9.4	3.9063	1.26841	0.0539
tag-333	11.7218	1.26841	0.0539
rpl-24.1	-11.5247	1.2644	0.0544
his-64	-3.9	1.26043	0.0549
nlp-3	-4.0125	1.25806	0.0552
F21C10.7	3.8393	1.25727	0.0553
M02D8.4	-8.2102	1.25571	0.0555
rps-22	10.6302	1.25571	0.0555
Y71G12B.1	11.7823	1.25571	0.0555
set-1	8.6675	1.25414	0.0557
aqp-7	-8.2335	1.25181	0.056
vha-9	-14.0208	1.24949	0.0563
flp-19	-4.9458	1.24642	0.0567
unc-9	-3.8264	1.24336	0.0571
F26E4.6	-13.3082	1.23958	0.0576
egl-3	-3.6813	1.23359	0.0584
apl-1	-10.7802	1.23284	0.0585
rpl-22	-8.5578	1.23284	0.0585
F56C9.10	-6.7473	1.22988	0.0589
F21C10.3	-8.9989	1.22841	0.0591
ran-4	-12.5175	1.22695	0.0593
rpl-31	-10.3922	1.22621	0.0594
T27A3.2	4.1429	1.22621	0.0594
ads-1	12.2164	1.22475	0.0596
K08F4.2	13.6997	1.22475	0.0596
C56E6.6	3.7597	1.22257	0.0599
