# Supplementary material for: Comparative RNA-Seq analysis reveals pervasive tissue-specific alternative polyadenylation in Caenorhabditis elegans intestine and muscles
Source: BMC Biol. 2015 Jan 20;13:4. doi: 10.1186/s12915-015-0116-6 (PMC4343181; doi:10.1186/s12915-015-0116-6)
Supplement: Additional file 5: Table S7. — 3’UTR isoform changes between tissues. [file 12915_2015_116_MOESM5_ESM.xlsx]

## Sheet: intestine short, pharynx long
gene	intestine		pharynx		difference in 3'UTR length
	3'UTR length	FPKM	3'UTR length	FPKM
frm-2	76	19	1548	2	1472
glrx-22	87	11	1406	1	1319
F48E8.2	441	1	1492	1	1051		Table S7: 3'UTR isoform changes between tissues. Each table displays the list of genes having unique 3'UTR isoforms where, for the same gene, the distal isoform is exclusively expressed in one tissue and the proximal in the other. The gene expression values (FPKM) are displayed for each tissue. We used an FPKM threshold of at least one to call each gene as expressed. The coverage of each poly-A s…
C14A4.6	135	58	995	2	860
F07C6.4	500	1	1342	2	842
C18E9.2	259	5	995	2	736
dcr-1	147	1	768	1	621
kin-4	409	2	1001	2	592
ketn-1	60	1	636	14	576
T20D3.3	107	8	591	1	484
C17H12.13	315	30	666	2	351
T12E12.1	419	6	765	2	346
max-2	968	4	1280	1	312
pha-1	699	3	969	1	270
gale-1	52	1	278	1	226
lis-1	490	3	697	1	207
C02B10.2	196	2	365	1	169
F30A10.9	275	21	425	1	150
tra-2	86	1	218	1	132
F17C11.1	1451	44	1581	2	130
F35D11.5	71	6	184	2	113
sel-10	596	7	706	2	110
C06A8.8	159	3	267	5	108
mek-1	365	17	428	2	63
pqn-54	80	1	141	1	61
npp-9	348	6	406	2	58
F52A8.1	285	18	338	15	53
F07C3.2	279	8	332	2	53
cgh-1	950	29	998	15	48
ben-1	638	1	685	1	47
W09D6.5	247	120	292	4	45
npp-4	189	1	233	1	44
sfxn-2	135	3	179	1	44
C41G7.3	139	8	181	1	42
ifb-1	379	2	421	4	42
rab-7	392	35	434	3	42
Y67H2A.4	51	9	93	1	42
ivd-1	151	4	193	1	42
tag-243	86	12	124	8	38
skr-3	173	216	211	6	38
rps-19	55	1137	90	13	35
T01D3.5	256	6	291	1	35
C56C10.10	119	5	151	1	32
smg-2	1460	1	1491	1	31
smo-1	172	97	200	11	28
F32A5.4	150	7	177	15	27
rps-0	56	1067	80	14	24
C25G4.2	37	16	60	4	23

## Sheet: BM long, pharynx short
gene	pharynx		body muscle		Difference in 3'UTR length
	3'UTR length	FPKM	3'UTR length	FPKM
alg-1	267	7	1544	13	1277
csnk-1	95	9	1240	4	1145
T13C2.6	567	3	1505	1	938
F31E3.2	148	2	957	1	809
F09G2.2	2	2	764	1	762
sek-1	704	2	1307	1	603
F45D3.3	248	5	825	8	577
cab-1	133	34	663	3	530
lit-1	416	9	932	6	516
rpl-25.1	39	6	498	1	459
lin-13	78	2	288	3	210
msi-1	894	9	1046	3	152
nurf-1	93	2	230	2	137
ral-1	205	1	319	1	114
rab-14	558	14	668	4	110
C11E4.2	100	2	183	1	83
F40F11.2	556	2	637	4	81
mrp-1	95	1	170	3	75
T02E9.5	763	2	833	2	70
T07D1.2	175	1	240	1	65
F55C12.5	359	1	419	1	60
M106.3	406	1	457	1	51
tram-1	336	2	385	3	49
C36E8.1	319	1	367	1	48
C25H3.6	224	4	268	1	44
pqn-53	127	4	169	7	42
F57F5.1	80	5	121	19	41
F13E6.1	293	3	334	2	41
epn-1	635	9	676	4	41
csn-2	72	2	112	2	40
rpl-7	43	34	80	4	37
pptr-2	333	1	369	5	36
lys-8	77	2	102	1	25
F38B2.4	114	1	138	1	24
ZK856.8	181	1	203	1	22

## Sheet: pharynx long,BM short
gene	pharynx		body muscle		difference in 3'UTR length
	3'UTR length	FPKM	3'UTR length	FPKM
F07C6.4	1342	2	496	2	846
F37C12.7	631	2	7	2	624
C17H12.13	666	2	311	1	355
T12E12.1	765	2	419	1	346
dct-1	513	1	171	1	342
C30C11.4	354	3	71	3	283
cap-2	395	8	165	1	230
unc-52	382	4	155	5	227
aak-2	539	3	332	1	207
car-1	572	2	384	2	188
tbp-1	338	2	177	1	161
C01C4.3	312	2	163	1	149
set-17	381	5	244	3	137
ech-6	254	1	139	1	115
T12G3.6	175	4	64	2	111
daf-12	1382	3	1305	2	77
rps-26	110	7	36	2	74
Y69A2AR.18	77	45	4	13	73
M02F4.3	503	1	432	1	71
R151.2	391	4	322	1	69
F38E11.5	708	1	642	2	66
sodh-1	206	51	140	16	66
rps-9	98	14	35	7	63
rps-27	97	9	34	2	63
F57A8.2	259	1	199	3	60
npp-9	406	2	348	1	58
K10C3.4	1186	2	1131	1	55
F52A8.1	338	15	285	3	53
rpl-15	109	16	56	5	53
rpl-5	89	14	38	2	51
rps-13	85	16	37	3	48
rpl-12	90	66	42	9	48
ubc-20	346	4	299	4	47
ntl-3	505	1	458	2	47
mex-3	681	4	636	2	45
T23F11.1	738	4	694	3	44
rpl-29	72	47	28	15	44
rps-5	113	20	69	9	44
gale-1	278	1	235	1	43
nac-3	468	4	425	1	43
ifb-1	421	4	379	3	42
rpl-38	93	17	51	3	42
E04F6.9	56	1	16	5	40
rps-18	107	24	67	13	40
rps-19	90	13	51	4	39
rpl-23	83	36	45	17	38
F57B10.5	156	3	119	1	37
rack-1	78	21	41	7	37
rps-30	76	25	39	6	37
F58G11.2	381	1	344	1	37
F45G2.2	223	1	188	1	35
lin-3	439	2	404	1	35
acl-14	225	1	192	1	33
mce-1	337	1	305	1	32
rps-23	89	9	57	3	32
T24F1.2	258	1	227	2	31
F25B5.3	315	6	284	3	31
F25H2.6	201	1	171	1	30
W04G3.5	208	1	178	1	30
rps-0	80	14	51	4	29
rpl-32	77	6	49	8	28
C34B2.8	244	4	217	2	27
rps-16	60	18	33	3	27
rpl-11.2	67	22	40	8	27
Y65B4A.1	57	2	31	2	26
dhs-13	552	2	527	1	25
pbs-3	194	4	170	2	24
rpb-2	334	1	310	1	24
C25G4.2	60	4	36	2	24
gob-1	534	1	510	1	24
F32D1.5	117	2	94	2	23
W01D2.1	56	26	35	5	21
ZK863.8	263	22	242	2	21

## Sheet: intestine long, BM short
gene	intestine		body muscle		difference in 3'UTR length
	3'UTR length	FPKM	3'UTR length	FPKM
daf-2	1404	10	146	2	1258
F37C12.7	635	10	7	2	628
K07C5.6	697	3	91	1	606
K09F6.9	835	1	243	4	592
T22C1.3	601	3	97	1	504
T19A6.1	705	21	286	3	419
F27D4.2	949	6	648	4	301
C30C11.4	364	30	71	3	293
unc-52	440	1	155	5	285
tag-149	453	2	228	2	225
aak-2	539	20	332	1	207
tbp-1	338	5	177	1	161
F57F5.1	253	966	121	19	132
ubc-20	429	77	299	4	130
T24H7.2	218	30	93	1	125
pqn-85	512	1	393	1	119
tufm-1	305	36	205	1	100
acl-14	291	9	192	1	99
tct-1	184	15062	86	29	98
C23G10.8	144	6	47	1	97
Y65B4A.1	127	1	31	2	96
F52A8.5	229	873	133	2	96
zfp-3	266	2	171	2	95
rpl-11.2	132	1669	40	8	92
rpl-4	126	2075	36	8	90
lys-1	143	2090	53	3	90
drs-1	235	14	146	1	89
F31F7.1	147	129	58	15	89
Y66H1A.4	246	24	160	1	86
alh-1	171	472	86	1	85
spp-14	122	1955	39	3	83
wsp-1	115	3	34	1	81
asg-2	189	56	108	1	81
rps-26	115	4626	36	2	79
rla-2	116	368	37	3	79
Y76A2B.5	258	37	181	1	77
W01D2.1	109	1139	35	5	74
C33A11.2	309	5	236	1	73
ZC204.12	169	2008	97	4	72
spp-5	128	12492	58	7	70
M02F4.3	501	2	432	1	69
tre-1	323	18	257	1	66
sodh-1	206	2914	140	16	66
F32A11.1	389	38	326	3	63
rps-9	98	4888	35	7	63
rps-25	107	1798	44	9	63
rps-27	97	763	34	2	63
F37C12.10	85	11	24	1	61
rps-6	98	9786	38	6	60
F43C11.7	95	142	35	2	60
let-418	178	4	118	2	60
pbs-3	229	82	170	2	59
F54H12.6	117	2951	58	4	59
F53A9.8	134	344	75	5	59
Y54E10A.7	123	9	66	1	57
aps-1	191	52	134	1	57
rps-30	95	5673	39	6	56
W01A8.4	183	128	128	2	55
F46B6.8	75	287	20	5	55
rpl-15	110	2258	56	5	54
B0238.10	228	19	174	1	54
taf-1	279	1	227	1	52
rpl-12	94	3155	42	9	52
rpl-5	89	1216	38	2	51
ZK813.3	81	7	30	1	51
rpl-35	117	7468	68	9	49
Y43C5A.2	77	220	28	1	49
T26H5.9	114	20756	65	16	49
rps-13	85	627	37	3	48
mog-1	181	2	133	1	48
his-37	130	1437	82	11	48
F19C6.2	507	2	459	1	48
pbrm-1	309	8	262	3	47
clec-63	100	2133	53	4	47
rsp-4	250	20	203	2	47
T15H9.1	1222	425	1175	8	47
rpl-29	75	7641	28	15	47
rpl-13	91	5112	45	7	46
ZK973.3	226	4	180	1	46
ZK1127.3	136	8	90	1	46
rpl-23	91	9179	45	17	46
clec-266	114	1	68	2	46
mex-3	681	1	636	2	45
T23F11.1	739	70	694	3	45
pccb-1	271	44	226	1	45
ogt-1	672	10	628	3	44
rpl-21	85	7241	41	9	44
nac-3	468	3	425	1	43
crt-1	223	2508	180	13	43
rpl-17	71	805	29	3	42
npa-1	102	251	60	1	42
rpl-38	93	616	51	3	42
asp-6	104	9096	62	19	42
cdc-48.1	341	12	300	3	41
W08A12.1	491	12	450	2	41
C37C3.2	160	95	119	1	41
asp-2	93	1282	52	2	41
cpr-1	94	1827	53	4	41
F54C9.3	104	1058	64	7	40
rps-18	107	3585	67	13	40
R04F11.2	233	206	193	1	40
ngp-1	208	29	169	1	39
tag-163	318	5	279	6	39
F35H10.10	344	1	305	2	39
F15E11.1	109	2249	70	4	39
Y62E10A.13	256	13	218	1	38
F57B10.5	156	47	119	1	37
rps-7	73	8350	36	10	37
rps-1	78	3984	41	12	37
trap-4	210	74	173	4	37
rack-1	78	2071	41	7	37
T24B1.1	289	11	253	1	36
W02D9.2	253	14	218	2	35
T28F4.5	231	1594	197	5	34
K10C3.2	651	64	617	3	34
rpl-32	83	2644	49	8	34
T24F1.2	260	10	227	2	33
cpr-6	111	1380	78	3	33
tag-325	357	5	325	1	32
elo-1	197	2103	165	2	32
rps-23	89	669	57	3	32
F56H9.2	168	23360	136	12	32
F59C6.5	182	91	151	1	31
Y50D4A.1	63	1	32	1	31
gana-1	129	5	98	1	31
F25H2.6	201	4	171	1	30
cpz-2	111	593	81	1	30
F45D3.4	245	3	215	5	30
asp-3	94	1414	64	3	30
acbp-1	100	211	71	2	29
C34B2.8	246	97	217	2	29
rps-5	98	2226	69	9	29
F46B6.6	205	2	176	1	29
rpl-41	76	873	48	5	28
trap-3	154	238	126	6	28
scl-2	86	1276	58	1	28
H37A05.1	349	18	322	4	27
F47B10.1	382	17	355	1	27
drp-1	323	2	298	1	25
ero-1	211	8	187	1	24
rpb-2	334	3	310	1	24
F41F3.3	112	18	88	13	24
F15E11.14	82	831	59	1	23
F32D1.5	117	109	94	2	23
ttr-48	136	32	113	1	23
rpl-31	76	1244	54	4	22
C17G10.9	283	9	261	2	22
Y46G5A.4	349	2	327	2	22
F25B5.3	306	22	284	3	22
F17C11.11	85	15	63	1	22
asp-1	126	3583	104	20	22
ppw-1	163	3	142	3	21
fkb-2	186	484	165	4	21
C28H8.3	257	17	236	1	21
rpl-9	56	1334	35	2	21
C35B1.5	83	236	62	3	21
gei-7	130	414	109	7	21
gob-1	531	11	510	1	21

## Sheet: intestine short, BM long
gene	intestine		body muscle		difference in 3'UTR length
	3'UTR length	FPKM	3'UTR length	FPKM
D2085.5	220	4	1282	2	1062
cdk-8	121	2	1124	1	1003
T13C2.6	572	11	1505	1	933
M03B6.2	360	10	1193	1	833
ncr-1	470	3	1293	1	823
F29D11.2	343	3	983	1	640
F09G2.2	183	27	764	1	581
sir-2.4	64	2	618	1	554
rpl-25.1	45	736	498	1	453
ama-1	386	2	652	2	266
vps-41	177	1	434	1	257
gale-1	52	1	235	1	183
C37H5.13	167	1	335	1	168
C02B10.2	196	2	357	1	161
F17C11.1	1451	44	1572	1	121
unc-44	102	6	211	17	109
atg-11	251	2	343	2	92
aat-2	212	1	279	1	67
C38C10.2	168	6	233	3	65
fut-8	234	2	293	1	59
T02E9.5	779	9	833	2	54
skn-1	678	38	724	7	46
R13H4.2	105	4	150	2	45
raga-1	328	8	370	1	42
rab-7	392	35	434	3	42
praf-3	167	39	209	5	42
F46C5.9	114	5	151	1	37
nhr-17	412	4	449	1	37
F23H11.4	184	2	220	1	36
ivd-1	151	4	186	1	35
C36E6.2	463	6	498	1	35
F13E6.1	303	70	334	2	31
rpl-7	50	1378	80	4	30
B0464.6	133	3	162	1	29
ral-1	291	17	319	1	28
F55B11.2	58	3	86	1	28
lntl-1	133	2	159	1	26
pptr-2	343	10	369	5	26
tpxl-1	536	2	561	1	25
E04D5.1	271	14	294	1	23
Y37H2A.1	138	4	161	1	23

## Sheet: intestine long, pharynx short
gene	intestine		pharynx		difference in 3'UTR length
	3'UTR length	FPKM	3'UTR length	FPKM
C30F12.6	1393	4	133	2	1260
B0250.2	1351	2	131	1	1220
csnk-1	1242	19	95	9	1147
H28G03.1	1084	163	132	34	952
lec-3	1132	2	354	5	778
spr-4	1045	4	276	1	769
ifg-1	1014	4	263	1	751
mcm-5	832	1	121	2	711
pqn-71	618	1	58	3	560
R06C1.6	861	5	310	1	551
T22C1.3	601	3	81	1	520
gna-2	515	2	78	1	437
Y4C6B.1	570	1	209	1	361
T28F3.1	461	1	222	2	239
F08B6.1	310	3	73	4	237
lin-13	268	2	78	2	190
F09G2.2	183	27	2	2	181
C49A9.9	360	20	186	1	174
F57F5.1	253	966	80	5	173
F13H10.8	374	1242	204	15	170
F22F7.1	226	63	107	1	119
tct-1	184	15062	86	121	98
F52A8.5	229	873	133	4	96
act-5	238	155	143	2	95
F31F7.1	147	129	53	9	94
Y38A10A.7	184	2	95	2	89
ral-1	291	17	205	1	86
rpl-4	126	2075	41	19	85
ubc-20	429	77	346	4	83
rpt-4	157	10	76	1	81
alh-1	171	472	90	5	81
spp-14	122	1955	42	7	80
rla-2	116	368	37	2	79
rpl-6	110	5633	32	22	78
Y65B4BR.5	166	1154	89	37	77
spp-3	114	2894	37	1	77
Y119D3B.21	158	1866	82	21	76
mrp-1	170	3	95	1	75
ZC204.12	169	2008	97	8	72
Y65B4A.1	127	1	57	2	70
C33A11.2	309	5	239	1	70
asg-2	189	56	120	1	69
T07D1.2	244	16	175	1	69
spp-5	128	12492	59	11	69
tre-1	323	18	257	1	66
acl-14	291	9	225	1	66
C13G3.1	318	3	253	2	65
rpl-11.2	132	1669	67	22	65
F40F11.2	620	10	556	2	64
cyn-5	210	275	147	4	63
F32A11.1	389	38	326	7	63
T04C9.1	670	7	607	6	63
cey-4	280	220	217	16	63
mel-32	121	80	59	2	62
F13G11.3	89	1	27	1	62
trx-2	153	32	91	2	62
elo-5	145	3784	84	5	61
K11G12.5	312	34	251	2	61
F10G7.10	185	1	125	1	60
rps-25	107	1798	47	50	60
F54H12.6	117	2951	58	5	59
unc-52	440	1	382	4	58
aps-1	191	52	134	2	57
tram-1	392	89	336	2	56
thoc-2	485	1	430	1	55
C36E8.1	374	23	319	1	55
B0238.10	228	19	174	2	54
crm-1	337	2	283	2	54
trap-1	332	275	279	17	53
W01D2.1	109	1139	56	26	53
F33A8.4	159	4	106	1	53
ddp-1	138	9	86	1	52
F10E7.8	318	432	267	3	51
Y94H6A.10	224	205	173	1	51
his-71	216	245	165	1	51
apc-11	151	14	101	2	50
rpt-1	257	16	207	1	50
F44E7.9	294	14	245	6	49
let-418	178	4	129	1	49
his-37	130	1437	82	48	48
T26H5.9	114	20756	66	20	48
rpl-13	91	5112	44	23	47
eif-3.B	382	15	335	2	47
rsp-4	250	20	203	4	47
mog-1	181	2	134	1	47
ubq-2	103	339	56	7	47
hsp-16.11	130	48	83	4	47
F19C6.2	507	2	460	1	47
rpl-35	117	7468	71	43	46
cdc-48.1	341	12	296	1	45
K06G5.1	101	269	56	1	45
clec-63	100	2133	56	9	44
ogt-1	672	10	628	2	44
rpl-21	85	7241	41	34	44
npa-1	102	251	58	1	44
C13F10.2	137	1	93	2	44
akt-1	432	59	388	4	44
sma-9	578	9	534	3	44
csn-2	115	13	72	2	43
pas-4	165	19	122	1	43
C37C3.2	160	95	117	1	43
crt-1	223	2508	180	27	43
rpl-17	71	805	29	7	42
asah-1	113	352	71	1	42
sdhd-1	208	48	166	6	42
asp-6	104	9096	62	26	42
pqn-53	169	11	127	4	42
pccb-1	271	44	229	2	42
cpr-6	111	1380	69	5	42
rad-23	389	13	348	3	41
uaf-2	166	5	125	2	41
epn-1	676	46	635	9	41
asp-2	93	1282	53	4	40
cpr-1	94	1827	54	10	40
ngp-1	208	29	169	1	39
Y48C3A.12	938	7	899	1	39
spp-1	69	435	30	1	39
K02D7.5	297	11	258	1	39
F15E11.1	109	2249	70	8	39
phb-2	239	51	201	2	38
T02G5.7	164	101	126	1	38
zen-4	333	4	295	1	38
M117.1	57	3	19	1	38
Y62E10A.13	256	13	218	2	38
pmp-3	602	10	565	1	37
xpo-1	749	19	713	3	36
W02D9.10	250	38	215	3	35
pbs-3	229	82	194	4	35
F59D6.3	74	9	39	1	35
Y44A6C.1	270	10	235	2	35
T28F4.5	231	1594	197	19	34
brf-1	304	3	270	2	34
T04B2.5	537	195	503	4	34
F21C10.10	145	621	111	6	34
nhr-107	80	1	46	1	34
F55A11.1	393	27	359	22	34
B0416.5	447	26	413	1	34
rps-7	73	8350	40	36	33
lys-8	110	521	77	2	33
trap-4	210	74	177	4	33
gln-3	141	153	108	2	33
let-23	264	5	232	1	32
tag-325	357	5	325	1	32
W04B5.4	146	5	114	1	32
nlp-21	140	14	108	3	32
F42G8.10	219	48	187	4	32
pyp-1	285	185	253	3	32
F56H9.2	168	23360	136	25	32
hsp-16.1	137	73	105	6	32
C02E11.1	291	7	260	1	31
nlp-13	316	68	286	17	30
F45D3.4	245	3	215	3	30
acbp-1	100	211	71	2	29
cpz-2	111	593	82	2	29
C24B5.4	136	18	107	1	29
rps-1	78	3984	50	40	28
trap-3	154	238	126	9	28
scl-2	86	1276	58	3	28
D2023.6	153	2	125	1	28
Y38H6C.23	92	55	64	1	28
W02D9.2	253	14	226	1	27
C47G2.3	114	2	87	3	27
rfc-3	81	4	54	1	27
H37A05.1	349	18	322	2	27
pes-9	146	138	119	1	27
F49E2.2	292	19	265	1	27
C23F12.4	238	19	212	1	26
W09D10.3	143	6	118	1	25
asp-3	94	1414	69	5	25
ero-1	211	8	187	1	24
F11G11.5	302	135	278	9	24
byn-1	227	138	203	1	24
rad-51	302	1	278	3	24
pqn-51	405	12	381	2	24
C01G6.4	462	50	439	5	23
Y54F10AM.8	133	102	110	1	23
R11A8.7	587	3	564	3	23
ard-1	141	27	118	1	23
ttr-44	206	594	183	1	23
F23B12.5	291	32	268	10	23
tag-174	154	250	132	3	22
C46G7.1	135	148	113	3	22
F40B5.2	226	3	204	2	22
C43E11.12	67	3	46	1	21
rpl-14	47	4345	26	7	21
rpl-41	76	873	55	17	21
F56A8.5	75	1	54	1	21
Y54G2A.5	439	9	418	2	21
aco-1	161	210	140	1	21
F47B10.1	382	17	361	4	21
