# Supplementary material for: Comparative RNA-Seq analysis reveals pervasive tissue-specific alternative polyadenylation in Caenorhabditis elegans intestine and muscles
Source: BMC Biol. 2015 Jan 20;13:4. doi: 10.1186/s12915-015-0116-6 (PMC4343181; doi:10.1186/s12915-015-0116-6)
Supplement: Additional file 6: Table S8. — Primers used in this study. [file 12915_2015_116_MOESM6_ESM.xlsx]

## Sheet: Sheet1
genes	forward primer	reverse primer
pab-1	CGATGAGCTCGAAATGAACGTCGCTGCTCC	ATACAGATCTATACGAATTCATTCAGGGATCCTTGCTTCTGAGCGGAAACG
3xflag	ATACGGATCCGACTACAAGGACCACGACGG	ATACGAATTCCTACTTGTCGTCGTCGTCCTTGT
pab-1 deletion	GATGAACTATACAAAGACTACAAGGACCAC	GTGGTCCTTGTAGTCTTTGTATAGTTCATC
myo-2 Exon	GGAGTGCTACCGATTGGTTGCCG	CTTGTTCACCCATTCGTTTCCGACC
dpy-7 Exon	GCCAACCACGTGGCAAAAGC	ACTGTTCTGAGATGGCAATCCATTCG
ges-1 Exon	AAAAGTAGATGAAGAATTCAT	TTTGACGAATGCATGGCACTA
M13rev	-	CTGCCAGGAAACAGCTATGAC
GFPrev	-	GGGGACCACTTTGTACAAGAAAGCTGGGTYTTTGTATAGTTCATCCATGCCATG
promoters
myo-2p	GGGGACAACTTTGTATAGAAAAGTTGGTACGAGAAAATGGAGCAAC	GGGGACTGCTTTTTTGTACAAACTTGGGGATGCGCGAGCCTGGAGATAAC
ges-1p	GGGGACAACTTTGTATAGAAAAGTTGTAAAACTCCGAACTATGATGACG	GGGGACTGCTTTTTTGTACAAACTTGTGAATTCAAAGATAAGATATGTA
myo-3p	GGGGACAACTTTGTATAGAAAAGTTGAGTGATTATAGTCTCTGTTTTCG	GGGGACTGCTTTTTTGTACAAACTTGTTTCTAGATGGATCTAGTGGTCG
C05D11.7p	GGGGACAACTTTGTATAGAAAAGTTGGATCTGGTAGTTACAAAAGTTGTTTGGAATC	GGGGACTGCTTTTTTGTACAAACTTGTTTCTGGAAAAGAACAAAATTTTGCAATTTAAAT
C25A1.5p	GGGGACAACTTTGTATAGAAAAGTTGTTTAACTGCATGGCTCCAAGAGTCCAAGTC	GGGGACTGCTTTTTTGTACAAACTTGATTTTCCACTGAAATATAGAAAATTATAAATTAC
nac-3p	GGGGACAACTTTGTATAGAAAAGTTGATTATTTCCGGTACACACGCACCCATTC	GGGGACTGCTTTTTTGTACAAACTTGTGTACCGTATTCTTGTTGTAGTTCCAGTATTAC
tmd-2p	GGGGACAACTTTGTATAGAAAAGTTGTTTCTGGAAACATCATTCAAACTCATGCCCAGC	GGGGACTGCTTTTTTGTACAAACTTGCTGAAAAAATAAACCATTTTTGACCTGACAAAAC
fat-2p	GGGGACAACTTTGTATAGAAAAGTTGTGAACTTGGGAATGTATCACATTTTTCAAAAC	GGGGACTGCTTTTTTGTACAAACTTGCTTCGTCGGGGGCCAAGTTTTACTGC
nas-1p	GGGGACAACTTTGTATAGAAAAGTTGAATGATTGCCGTAAAGTCAATGTTTGCATAAAAC	GGGGACTGCTTTTTTGTACAAACTTGTATGGATCTGCAAGTATTTTTGATAAAGAAAA
let-756p	GGGGACAACTTTGTATAGAAAAGTTGATGTGTCCGATGAATCCGTGTCAATTC	GGGGACTGCTTTTTTGTACAAACTTGATATTCATCTGAACATTTGAAGAAATTGTAATG
lin-3p	GGGGACAACTTTGTATAGAAAAGTTGTGTTCTTCCTTCTTTTTTCCGACCTTCTCAATTG	GGGGACTGCTTTTTTGTACAAACTTGTTTGGAAACTTGTGGGCGACGATATCTG
Table S8: Primers used in this study. The Gateway sequences used to clone some primers are indicated in bold text.
